# Supplementary material for: Contrasting morphology with molecular data: an approach to revision of species complexes based on the example of European Phoxinus (Cyprinidae)
Source: BMC Evol Biol. 2017 Aug 9;17:184. doi: 10.1186/s12862-017-1032-x (PMC5549366; doi:10.1186/s12862-017-1032-x)
Supplement: Supplementary file 1 — Characters used in the literature for distinguishing species/subspecies of P. phoxinus s.l. (XLS 39 kb) [file 12862_2017_1032_MOESM1_ESM.xls]

## Sheet: Morphology
Table S1 Characters used in the literature for distinguishing species/subspecies of P. phoxinus s.l.
Taxonomic status in this publication	Synonym	Valid	Valid	Valid	Valid	Synonym	Synonym	Valid	Valid	Uncertain	Valid	Valid	Uncertain	Uncertain
Taxonomic status in Eschmeyer et al. (2017)	Valid	Valid	Valid	Synonym	Valid	Valid	Valid	Synonym	Synonym	Synonym	Valid	Valid	Valid	Valid
Species name	Phoxinus apollonicus	Phoxinus bigerri	Phoxinus colchicus	Phoxinus csikii	Phoxinus karsticus	Phoxinus ketmaieri	Phoxinus likai	Phoxinus lumaireul	Phoxinus marsilii	Phoxinus morella	Phoxinus phoxinus	Phoxinus septimaniae	Phoxinus strandjae	Phoxinus strymonicus
Drainage/Basin	Skadar Lake/Adriatic	Adour/Atlantic	Notanebi/Black Sea	Danube/Black Sea	Trebišnjica-Popovo Polje/endorheic, Adriatic	Krk, Zrmanja/Adriatic	Lika/endorheic	Po/Adriatic	Danube/Black Sea	Elbe/North Sea	Rhine/North Sea	Agly/Mediterranean	Resovska, Veleka/Black Sea	Strymon/Aegean
Type locality	Upper River Moraca (Lake Skadar, Buna R., Adriatic Sea), Montenegro	Adour R. in Tarbes (Séméac), 43°13'39"N, 0°05'27"E, Dépt. Hautes-Pyrénées (Bay of Biscay), France.	Bachvis Tzchali R., Ozurgety District, Georgia.	Korita, 50 km west-southwest of Novipazar, Montenegro.	Trebišnjica River near Jasenica, Bosnia and Herzegovina.	Krk Island, Baska brook at Baska draga, Croatia.	Otuca River near Gračac, Croatia.	Po River, Italy.	Near Vienna, Austria.	Bode Creek near Rübeland, 103 kilometers northwest of Leipzig, Germany.	Agger R. north of Lohmar, 50°50'N, 7°12'E, Nordrhein-Westfalen, Germany. Neotype designated by Kottelat (2007).	Agly River at bridge downstream of Latour-de-France, 42°46'09"N, 2°39'39"E, Dépt. Pyrénées-Orientales, France	Strandzha Mountains, Bulgaria.	Angitis system, canals near Kalambaki, about 14 kilometers south of Drama, Greece
Scales in lateral series	71-79	76-82	-	90	81-87	58-64	72-79	69-79	87	-	-	-	-	-
Lateral-line pattern and length	incomplete or almost complete	usually complete	-	incomplete	incomplete	incomplete	nearly complete	usually incomplete (to nearly complete) reaching between pelvic-fin base and anal-fin origin, or overpass beyond anal	incomplete	-	incomplete to almost complete, usually overpass beyond anal	usually incomplete or almost complete, reaching anal-fin base or further up to caudal-fin base	-	incomplete, reaching beyond anla-fin base
Total number of lateral line scales	58-65	usually 76-82	-	51	23-63	12 to 24	23-65	23-53	74	-	-	73-86	-	78-86
Supraorbital ridge	-	absent	present (separated anteriorly from top of head by longitudinal depression extending from nostrils backwards)	-	-	-	-	absent	-	-	absent	absent	absent	absent
Scales between pectoral-fin bases	absent	absent	present	absent	absent	absent	absent	absent	absent	-	absent	absent	present	absent
Pattern of breast scale patches	scaleless, few scales, or, rarely, present but separated by scaeless area, or connected	separated or, rarely, connected anteriorly by 1-2 rows of scales	breast completely scaled	separated by unscaled area	connected in their third front	separated by unscaled area	united at the centre	separated by unscaled area	connected by three rows of scales (4–6th, confluent)	-	separated by unscaled area or connected by 1-2 rows of scales	well developed, continuous across breast	connected anteriorly	missing or restricted to very few scales
Snout shape	slightly pointed	very stout	very stout, blunt	very stout, blunt	pointed	moderately stout	very stout, blunt	very stout	pointed	-	slightly pointed	slightly pointed	slightly pointed	rounded
Snout length	33-38% HL, 1.0-1.2 times eye diameter	29-35% HL, 1.0-1.5 times eye diameter	28% HL, 1.1 times eye diameter	-	30-34% HL, 1.2-1.3 times eye diameter	29-32% HL, 0.98-1.02 times eye diameter	30-32% HL, 0.88-0.95 times eye diameter	26-29% HL, 0.9-1.2 times eye diameter	-	-	29-34% HL, 1.1-1.4 times eye diameter	28-33% HL, 0.9-1.3 times eye diameter	-	-
Position of mouth	terminal or sl subterminal	terminal or slightly subterminal	terminal or sl subterminal	subterminal	terminal or slightly subterminal	slightly subterminal	slightly subterminal	terminal or sl subterminal	terminal or sl subterminal	-		subterminal	slightly subterminal	subterminal
Total number of gill rakers	5 to 9	-	-	-	6	5 to 7	6 to 7	6 to 8	7 to 8	-	-	-	-	-
Pharyngeal teeth	1.4-, 0.4-, 1.3-, 0.3-	-	-	2.5-4.2	2.5-, 2.4-,	1.4-, 2.4-, 2.5-	2.5-, 2.4-	2.5-5.2	2.5-4.2, 1.5-4.2	-	2.5-5.2	-	-	-
Number of dorsal-fin rays	III 7-8	III 7	III 7	III 8	III 7-8	III 6-8	III 7	III 7	III 8	-	-	III 7	-	III 7
Number of pectoral-fin rays	-	I 13-15	-	I 16	I 14-15	I 14-15	I 13-15	-	I 16	-	-	I 13-15	-	I 14
Number of ventral-fin rays	I 7	I 7-8	-	I 7	I 7	I 7	I 7	I 7	I 7	-	-	I 7	-	I 7
Number of anal-fin rays	III 7	III 7-8	III 7	III 8	III 7	III 6-7	III 7	III 7	III 8	-	-	III 7	-	III 7
Anal-fin margin	straight to slightly concave	straight to convex	straight to slightly convex	straight to slightly convex	straight to slightly convex	straight to slightly convex	straight or slightly convex	straight to slightly concave (Kottelat, 2007) but markedly convex in a photo of Italian specimen in Bianco & De Bonis (2015, Fig. 6)	straight or slightly convex	-	straight to slightly concave	straight to slightly concave	straight to convex	straight to slightly concave
Anal-fin origin	in front of vertical through insertion of dorsal fin	at vertical through insertion of dorsal or behind	at vertical through insertion of dorsal or slightly behind	at vertical through insertion of dorsal or slightly behind	in front of vertical through insertion of dorsal	at vertical through insertion of dorsal or slightly behind	-	usually slightly in front of vertical through insertion of dorsal fin	at vertical through insertion of dorsal or slightly behind	-	usually slightly in front of vertical through insertion of dorsal fin	slightly in front to slightly behind vertical through insertion of dorsal or behind	at vertical through insertion of dorsal or behind	usually at or slightly behind vertical through insertion of dorsal fin
Depth of caudal peduncle	8-11% of SL, 2.3-2.8 times in its length	9-11% of SL, 2.2-3.1 times in its length	11-13% of SL, 1.8-2.4 times in its length	10% of SL, 2.5 times in its length	8-10% of SL, 2.3-2.6 times in its length	9.8-12% of SL, 1.9-2.4 times in its length	10.8-13% of SL, 1.7-2.0 times in its length	11-13% SL, 2.2-2.4 times in its length	9.8% of SL, 2.8 times in its length	-	8-11% SL, 2.6-3.3 times in its length	9-11% of SL, 2.1-2.9 times in its length	9-11% of SL, 2.5-2.8 times in its length	10-11% of SL, 2.1-2.5 times in its length
Color pattern	in preserved specimens, midlateral stripe and row of 14-18 dark bars	brown on back; midlateral row of 12-14 irregular dark bars never extending below level of lower level of caudal peduncle	dark bars on the body extending from the dorsl midline down to the P	-	in preserved specimens, yellowish on back; midlateral stripe and row of 14-16 dark bars	in preserved specimens, yellowish on back; midlateral stripe and row of 14-16 dark bars	midlateral stripe and vertical dark bars	golden coloration in life (Kottelat, 2007); blackich midlateral stripe, 14-16 vertical blotches usually poorly seen in preserved specimens but very well developed in life, reddish bases of paired fins in life.	-	-	-	golden or bronze coloration in life; blackish midlateral stripe and row of 12-16 irregular dark bars (indistinct in larger specimens) never extending below level of lower level of caudal peduncle	midlateral row of blotches sometimes vertically elongated but never reaching level of pelvic-fin origin sometimes fused into stripe	brown on back; blackish midlateral stripe, sometimes row of 12-14 short dark bars
