# Supplementary material for: Contrasting morphology with molecular data: an approach to revision of species complexes based on the example of European Phoxinus (Cyprinidae)
Source: BMC Evol Biol. 2017 Aug 9;17:184. doi: 10.1186/s12862-017-1032-x (PMC5549366; doi:10.1186/s12862-017-1032-x)
Supplement: Supplementary file 2 — Sampling sites used in the study, with corresponding drainage, basin and reference, where applicable. (XLSX 111 kb) [file 12862_2017_1032_MOESM2_ESM.xlsx]

## Sheet: TableS2
Name	Genbank No. COI	Genbank No. Cytb	Genbank No. Rhodopsin	Genbank No. RAG1	COI	cytb	Rhodopsin	RAG1	Clade	Sampling Site	Flowing to	Drainage	Country	Country full	Y	X	Ref COI	Ref. cytb	Ref. Rhodopsin	Remarks
CER3		KT166566		KT166466	N	Y	N	short	1a	Dolenja vas, Cerkniščica	Sinking stream–underground connections directly to Bloščica and Ljubljanica	Adriatic Sea/Black Sea	SI	Slovenia	45.7897	14.3552		Palandacic et al. 2015
BRO7		KT166552			N	Y	Y	Y	6	Orlić, Stream Boridič	Krka	Adriatic Sea	HR	Croatia	43,972829	16,216201		Palandacic et al. 2015
CER4		KT166567			N	Y	Y	Y	1c	Dolenja vas, Cerkniščica	Sinking stream–underground connections directly to Bloščica and Ljubljanica	Adriatic Sea/Black Sea	SI	Slovenia	45.7897	14.3552		Palandacic et al. 2015
KRK1		KT166604			N	Y	Y	Y	1a	Baška, Krk Island	Krk	Adriatic Sea	HR	Croatia	44,989782	14,720907		Palandacic et al. 2015
MUS1		KT166657			N	Y	Y	Y	2	Mušnica	Sinking stream–Trebišnjica–Neretva, Ombla(CRO)	Adriatic Sea	BH	Bosnia and Herzegovina	43.1436	18.5509		Palandacic et al. 2015
POD7					N	N	Y	Y	1a
ZRM2		KT166827			N	Y	Y	Y	1a	Mokro Polje, Zrmanja River	Zrmanja	Adriatic Sea	HR	Croatia	44.1658	15.8413		Palandacic et al. 2015
ZRM3		KT166828			N	Y	Y	Y	1a	Mokro Polje, Zrmanja River	Zrmanja	Adriatic Sea	HR	Croatia	44.1658	15.8413		Palandacic et al. 2015
ZET1		KT166820			N	Y	N	Y	7	Nikšič, Zeta River	Morača–Lake Skadar–Bojana	Adriatic Sea	MNE	Montenegro	42.7469	18.9293		Palandacic et al. 2015
LUN4		KX673471			N	Y	Y	N	5a	Lunzer Lake (Lunzersee)	Ybbs - Danube	Black Sea	AT	Austria	47.8539	15.052	Ramler et al. 2016
NAD2		KT166666			N	Y	Y	N	1a	Podbela, Nadiža River	Soča	Adriatic Sea	SI	Slovenia	46,242617	13,458965		Palandacic et al. 2015
SOC1		KT166757			N	Y	Y	N	1a	Tolmin, Soča River	Soča	Adriatic Sea	SI	Slovenia	46,190356	13,710760		Palandacic et al. 2015
AP009309		AP009309			N	Y	N	N	1a	Asolo, River Museno there is no river Museno, only Musone, and is further south)	Piave?	Adriatic Sea	IT	Italy	45,81	11.91		Imoto et al. 2013
BEL10		KT166523			N	Y	N	N	1a	Goriška Brda, Belski potok	Idrijca–Soča	Adriatic Sea	SI	Slovenia	46.0297	13,526847		Palandacic et al. 2015
BLO4		KT166535			N	Y	N	N	1c	Velike Bloke, Bloščica River	Sinking stream–connected to Cerkniščica–Sava–Danube	Black Sea	SI	Slovenia	45.7879	14.4715		Palandacic et al. 2015
BLO6		KT166537			N	Y	N	N	1c	Velike Bloke, Bloščica River	Sinking stream–connected to Cerkniščica–Sava–Danube	Black Sea	SI	Slovenia	45.7879	14.4715		Palandacic et al. 2015
BLO7		KT166538			N	Y	N	N	1c	Velike Bloke, Bloščica River	Sinking stream–connected to Cerkniščica–Sava–Danube	Black Sea	SI	Slovenia	45.7879	14.4715		Palandacic et al. 2015
BRE1		KT166543			N	Y	N	N	2	Stolac, Bregava River	Neretva	Adriatic Sea	BH	Bosnia and Herzegovina	43,083387	17,954477		Palandacic et al. 2015
BRE2		KT166544			N	Y	N	N	2	Stolac, Bregava River	Neretva	Adriatic Sea	BH	Bosnia and Herzegovina	43,083388	17,954478		Palandacic et al. 2015
BRE3		KT166545			N	Y	N	N	2	Stolac, Bregava River	Neretva	Adriatic Sea	BH	Bosnia and Herzegovina	43,083389	17,954479		Palandacic et al. 2015
CRN1		KT166572			N	Y	N	N	7	Crnojevića River (Rijeka Crnojevića)	Skadar Lake –Bojana	Adriatic Sea	MNE	Montenegro	42,354713	19,017333		Palandacic et al. 2015
CRN2		KT166573			N	Y	N	N	7	Crnojevića River (Rijeka Crnojevića)	Skadar Lake –Bojana	Adriatic Sea	MNE	Montenegro	42,354713	19,017333		Palandacic et al. 2015
EU352213		EU352213			N	Y	N	N	17	Loughborough, Soar River	Trent - Ouse - Humber Estuary	North Sea	UK	United Kingdom	52.7786	-1.20385		Strange & Mayden 2009
EU755036		EU755036			N	Y	N	N	5x	Munich	Isar - Danube	Black Sea	D	Germany	48.1269	11.5754		Strange & Mayden 2009
HM560122		HM560122			N	Y	N	N	13	Noguera-Pallaresa River	Segre - Ebro	Mediterranean Sea	E	Spain	42.1138	0.898736		Perea et al. 2010
HM560123		HM560123			N	Y	N	N	2	Buna River	Neretva	Adriatic Sea	BH	Bosnia and Herzegovina	43.2477	17.8448		Perea et al. 2010
IDR1		KT166583			N	Y	N	N	1a	Idrija, Idrijca River	Soča	Adriatic Sea	SI	Slovenia	46,000333	14,031067		Palandacic et al. 2015
JAD1		KT166584			N	Y	N	N	1d	Jadar River	Drina–Sava–Danube	Black Sea	RS	Serbia	44,269096	19,879830		Palandacic et al. 2015
JAD2		KT166585			N	Y	N	N	1d	Jadar River	Drina–Sava–Danube	Black Sea	RS	Serbia	44,269096	19,879830		Palandacic et al. 2015
JAD3		KT166586			N	Y	N	N	1d	Jadar River	Drina–Sava–Danube	Black Sea	RS	Serbia	44,269096	19,879830		Palandacic et al. 2015
JAD4		KT166587			N	Y	N	N	1d	Jadar River	Drina–Sava–Danube	Black Sea	RS	Serbia	44,269096	19,879830		Palandacic et al. 2015
JEV1		KT166588			N	Y	N	N	1c	Litija, Jevnica River	Sava–Danube	Black Sea	SI	Slovenia	46,083874	14,737439		Palandacic et al. 2015
KOL2		KT166596			N	Y	N	N	1B	Osilnica, Kolpa River	Sava–Danube	Black Sea	SI	Slovenia	45.5256	14.7003		Palandacic et al. 2015
KOL5		KT166599			N	Y	N	N	1b	Osilnica, Kolpa River	Sava–Danube	Black Sea	SI	Slovenia	45.5256	14.7003		Palandacic et al. 2015
KOM1		KT166603			N	Y	N	N	5b	Komanska River	Danube	Black Sea	BG	Bulgaria	42,999756	24,368560		Palandacic et al. 2015
LEC1		KT166616			N	Y	N	N	5b	Lepenac	Vardar	Aegean Sea	KV	Kosovo	42,142657	21,297330		Palandacic et al. 2015
LEC2		KT166617			N	Y	N	N	5b	Lepenac	Vardar	Aegean Sea	KV	Kosovo	42,142657	21,297330		Palandacic et al. 2015
LEC3		KT166618			N	Y	N	N	5b	Lepenac	Vardar	Aegean Sea	KV	Kosovo	42,142657	21,297330		Palandacic et al. 2015
LEC4		KT166619			N	Y	N	N	5b	Lepenac	Vardar	Aegean Sea	KV	Kosovo	42,142657	21,297330		Palandacic et al. 2015
LEP6		KT166623			N	Y	N	N	2	Brnjaci, Lepenica River	Fojnička River–Bosna–Sava–Danube	Black Sea	BH	Bosnia and Herzegovina	43.9128	18.1258		Palandacic et al. 2015
LIC1		KT166624			N	Y	N	N	1b	Lička Jesenica	Sinking stream–outflows as Slunjčica River–Korana–Kolpa–Sava–Danube	Black Sea	HR	Croatia	44,993337	15,442182		Palandacic et al. 2015
LIC2		KT166625			N	Y	N	N	1b	Lička Jesenica	Sinking stream–outflows as Slunjčica River–Korana–Kolpa–Sava–Danube	Black Sea	HR	Croatia	44,993337	15,442182		Palandacic et al. 2015
LIC3		KT166626			N	Y	N	N	1b	Lička Jesenica	Sinking stream–outflows as Slunjčica River–Korana–Kolpa–Sava–Danube	Black Sea	HR	Croatia	44,993337	15,442182		Palandacic et al. 2015
LJU1		KT166627			N	Y	N	N	1c	Zalog, Ljubljanica River	Sava–Danube	Black Sea	SI	Slovenia	46.0628	14.6216		Palandacic et al. 2015
LJU3		KT166629			N	Y	N	N	1c	Zalog, Ljubljanica River	Sava–Danube	Black Sea	SI	Slovenia	46.0628	14.6216		Palandacic et al. 2015
LJU4		KT166630			N	Y	N	N	1c	Zalog, Ljubljanica River	Sava–Danube	Black Sea	SI	Slovenia	46.0628	14.6216		Palandacic et al. 2015
LOV1		KT166631			N	Y	N	N	1b	Gračac, Lovinac Stream	Sinking stream; no literature found		HR	Croatia	44,359938	15,706785		Palandacic et al. 2015
LOV4		KT166632			N	Y	N	N	1b	Gračac, Lovinac Stream	Sinking stream; no literature found		HR	Croatia	44,359938	15,706785		Palandacic et al. 2015
LOV5		KT166633			N	Y	N	N	1b	Gračac, Lovinac Stream	Sinking stream; no literature found		HR	Croatia	44,359938	15,706785		Palandacic et al. 2015
LOZ4		KT166637			N	Y	N	N	1c	Petrovče, Ložnica River	Koprivnica - Savinja–Sava–Danube	Black Sea	SI	Slovenia	46.2511	15.2078		Palandacic et al. 2015
LUN3		KX673470			N	Y	N	N	5a	Lunzer Lake (Lunzersee)	Ybbs - Danube	Black Sea	AT	Austria	47.8539	15.052	Ramler et al. 2016
MIR1		KT166647			N	Y	N	N	1a	Mirna River	Mirna	Adriatic Sea	HR	Croatia	45,354345	13,744202		Palandacic et al. 2015
MIR2		KT166648			N	Y	N	N	1a	Mirna River	Mirna	Adriatic Sea	HR	Croatia	45,354345	13,744202		Palandacic et al. 2015
MOR3		KT166651			N	Y	N	N	7	Duga, Morača River	Skadar Lake –Bojana	Adriatic Sea	MNE	Montenegro	42.5374	19.3371		Palandacic et al. 2015
MOR4		KT166652			N	Y	N	N	7	Duga, Morača River	Skadar Lake –Bojana	Adriatic Sea	MNE	Montenegro	42.5374	19.3371		Palandacic et al. 2015
MUS6		KT166662			N	Y	N	N	2	Mušnica	Sinking stream–Trebišnjica–Neretva, Ombla(CRO)	Adriatic Sea	BH	Bosnia and Herzegovina	43.1436	18.5509		Palandacic et al. 2015
MUS7		KT166663			N	Y	N	N	7	Mušnica	Sinking stream–Trebišnjica–Neretva, Ombla(CRO)	Adriatic Sea	BH	Bosnia and Herzegovina	43.1436	18.5509		Palandacic et al. 2015
MUS8		KT166664			N	Y	N	N	7	Mušnica	Sinking stream–Trebišnjica–Neretva, Ombla(CRO)	Adriatic Sea	BH	Bosnia and Herzegovina	43.1436	18.5509		Palandacic et al. 2015
NC020358		NC020358			N	Y	N	N	1a	Asolo, River Museno	Piave?	Adriatic Sea	IT	Italy	45.81	11.91		Imoto et al. 2013
NRE1		KT166674			N	Y	N	N	1a	Doljni Zemon, Notranjska Reka River	Sinking stream–Timavo (IT)	Adriatic Sea	SI	Croatia	45.5406	14.2786		Palandacic et al. 2015
NRE2		KT166675			N	Y	N	N	1a	Doljni Zemon, Notranjska Reka River	Sinking stream–Timavo (IT)	Adriatic Sea	SI	Croatia	45.5406	14.2786		Palandacic et al. 2015
NRE4		KT166677			N	Y	N	N	1a	Zemon, Notranjska Reka River	Sinking stream–Timavo (IT)	Adriatic Sea	SI	Slovenia	45,540578435483	14,278578758239		Palandacic et al. 2015
OHR4		KT166681			N	Y	N	N	8	Sateska River, Ohrid Lake	Black Drin	Adriatic Sea	FYROM	FYR Macedonia	41.1706	20.7273		Palandacic et al. 2015
OHR5		KT166682			N	Y	N	N	8	Sateska River, Ohrid Lake	Black Drin	Adriatic Sea	FYROM	FYR Macedonia	41.1706	20.7273		Palandacic et al. 2015
OHR6		KT166683			N	Y	N	N	8	Sateska River, Ohrid Lake	Black Drin	Adriatic Sea	FYROM	FYR Macedonia	41.1706	20.7273		Palandacic et al. 2015
OSP3		KT166686			N	Y	N	N	1a	Osp, Osapska River	Osapska River	Adriatic Sea	SI	Slovenia	45.57	13.8556		Palandacic et al. 2015
OSP4		KT166687			N	Y	N	N	1a	Osp, Osapska River	Osapska River	Adriatic Sea	SI	Slovenia	45.57	13.8556		Palandacic et al. 2015
PET1		KT166688			N	Y	N	N	1b	Petrinjčica, Kupa River	Sava–Danube	Black Sea	HR	Croatia	45,423641	16,282195		Palandacic et al. 2015
PET2		KT166689			N	Y	N	N	1b	Petrinjčica, Kupa River	Sava–Danube	Black Sea	HR	Croatia	45,423641	16,282195		Palandacic et al. 2015
PET3		KT166690			N	Y	N	N	1b	Petrinjčica, Kupa River	Sava–Danube	Black Sea	HR	Croatia	45,423641	16,282195		Palandacic et al. 2015
PGB1					N	Y	N	N	1d	Preuneggbach, Enns River	Danube	Black Sea	AT	Austria	47,315726	13,623560999999995
PGB2					N	Y	N	N	1d	Preuneggbach, Enns River	Danube	Black Sea	AT	Austria	47,315726	13,623560999999995
PGB3					N	Y	N	N	1d	Preuneggbach, Enns River	Danube	Black Sea	AT	Austria	47,315726	13,623560999999995
PGB4					N	Y	N	N	1d	Preuneggbach, Enns River	Danube	Black Sea	AT	Austria	47,315726	13,623560999999995
PGB5					N	Y	N	N	1d	Preuneggbach, Enns River	Danube	Black Sea	AT	Austria	47,315726	13,623560999999995
PGB6					N	Y	N	N	1d	Preuneggbach, Enns River	Danube	Black Sea	AT	Austria	47,315726	13,623560999999995
RAM1		KT166721			N	Y	N	N	2	Ramsko Lake	Neretva	Adriatic Sea	BH	Bosnia and Herzegovina	43,805509	17,519652		Palandacic et al. 2015
RAS1		KT166722			N	Y	N	N	1a	Raša River	Raša	Adriatic Sea	HR	Croatia	45,066726	14,069005		Palandacic et al. 2015
RAS2		KT166723			N	Y	N	N	1a	Raša River	Raša	Adriatic Sea	HR	Croatia	45,066726	14,069005		Palandacic et al. 2015
RAS3		KT166724			N	Y	N	N	1a	Raša River	Raša	Adriatic Sea	HR	Croatia	45,066726	14,069005		Palandacic et al. 2015
RIJ1		KT166729			N	Y	N	N	1b	Riječina River	Riječina	Adriatic Sea	HR	Croatia	45,389172	14,433158		Palandacic et al. 2015
RIJ2		KT166730			N	Y	N	N	1b	Riječina River	Riječina	Adriatic Sea	HR	Croatia	45,389172	14,433158		Palandacic et al. 2015
RIJ3		KT166731			N	Y	N	N	1b	Riječina River	Riječina	Adriatic Sea	HR	Croatia	45,389172	14,433158		Palandacic et al. 2015
RIJ4		KT166732			N	Y	N	N	1b	Riječina River	Riječina	Adriatic Sea	HR	Croatia	45,389172	14,433158		Palandacic et al. 2015
RIJ5		KT166733			N	Y	N	N	1b	Riječina River	Riječina	Adriatic Sea	HR	Croatia	45,389172	14,433158		Palandacic et al. 2015
RIZ6		KT166739			N	Y	N	N	1a	Črni Kal, Rižana River	Rižana	Adriatic Sea	SI	Slovenia	45,543994	13,828174		Palandacic et al. 2015
RSS1		KT166742			N	Y	N	N	1b	Rašaška River	Sava–Danube	Black Sea	HR	Croatia	45,339996	17,204319		Palandacic et al. 2015
SAN2		KT166744			N	Y	N	N	1b	Sredice, Sana River	Una–Sava–Danube	Black Sea	BH	Bosnia and Herzegovina	44,399538	16,836017		Palandacic et al. 2015
SAN3		KT166745			N	Y	N	N	1b	Sredice, Sana River	Una–Sava–Danube	Black Sea	BH	Bosnia and Herzegovina	44,399538	16,836017		Palandacic et al. 2015
SUN1		KT166759			N	Y	N	N	1b	Sunja River	Sava–Danube	Black Sea	HR	Croatia	45,367420	16,567470		Palandacic et al. 2015
SUS1		KT166760			N	Y	N	N	7	Sušica	Trebišnjica (Sinking stream)	Adriatic Sea	MNE	Montenegro	42,507931	19,118553		Palandacic et al. 2015
SUS2		KT166761			N	Y	N	N	7	Sušica	Trebišnjica (Sinking stream)	Adriatic Sea	MNE	Montenegro	42,507931	19,118553		Palandacic et al. 2015
SVR6		KT166767			N	Y	N	N	1d	Svrljiški Timok	Beli (White)Timok–Timok–Danube	Black Sea	RS	Serbia	43.3486	22.3614		Palandacic et al. 2015
SVR7		KT166768			N	Y	N	N	1d	Svrljiški Timok	Beli (White)Timok–Timok–Danube	Black Sea	RS	Serbia	43.3486	22.3614		Palandacic et al. 2015
SVR8		KT166769			N	Y	N	N	1d	Svrljiški Timok	Beli (White)Timok–Timok–Danube	Black Sea	RS	Serbia	43.3486	22.3614		Palandacic et al. 2015
TIC2		KT166771			N	Y	N	N	1a	Ticino River	Po	Adriatic Sea	IT	Italy	45,584311	8,699913		Palandacic et al. 2015
TIC3		KT166772			N	Y	N	N	1a	Ticino River	Po	Adriatic Sea	IT	Italy	45,584311	8,699913		Palandacic et al. 2015
TIC6		KT166775			N	Y	N	N	1a	Ticino River	Po	Adriatic Sea	IT	Italy	45,584311	8,699913		Palandacic et al. 2015
TRE3		KT166778			N	Y	N	N	7	Donja Kočela, Trebišnjica River	Sinking stream–Mušnica–Ombla (CRO)–Neretva	Adriatic Sea	BH	Bosnia and Herzegovina	42,748650943079	18.2392		Palandacic et al. 2015
TRE4		KT166779			N	Y	N	N	7	Donja Kočela, Trebišnjica River	Sinking stream–Mušnica–Ombla (CRO)–Neretva	Adriatic Sea	BH	Bosnia and Herzegovina	42.7487	18.2392		Palandacic et al. 2015
UNA1		KT166784			N	Y	N	N	1b	Una, Kostajnica	Una–Sava–Danube	Black Sea	HR	Croatia	45,226585	16,539524		Palandacic et al. 2015
UNB1		KT166785			N	Y	N	N	1b	Bihač, Una River	Sava–Danube	Black Sea	BH	Bosnia and Herzegovina	44,805425	15,878575		Palandacic et al. 2015
UNB2		KT166786			N	Y	N	N	1b	Bihač, Una River	Sava–Danube	Black Sea	BH	Bosnia and Herzegovina	44,805425	15,878575		Palandacic et al. 2015
UNB3		KT166787			N	Y	N	N	1b	Bihač, Una River	Sava–Danube	Black Sea	BH	Bosnia and Herzegovina	44,805425	15,878575		Palandacic et al. 2015
UNB4		KT166788			N	Y	N	N	1b	Bihač, Una River	Sava–Danube	Black Sea	BH	Bosnia and Herzegovina	44,805425	15,878575		Palandacic et al. 2015
UNB5		KT166789			N	Y	N	N	1b	Bihač, Una River	Sava–Danube	Black Sea	BH	Bosnia and Herzegovina	44,805425	15,878575		Palandacic et al. 2015
VAL3		KT166795			N	Y	N	N	1d	Valjevo, Kolubara River	Sava - Danube	Black Sea	RS	Serbia	44.262	19.893		Palandacic et al. 2015
VAL4		KT166796			N	Y	N	N	1d	Valjevo, Kolubara River	Sava - Danube	Black Sea	RS	Serbia	44.262	19.893		Palandacic et al. 2015
VAL5		KT166797			N	Y	N	N	1d	Valjevo, Kolubara River	Sava - Danube	Black Sea	RS	Serbia	44.262	19.893		Palandacic et al. 2015
VAL6		KT166798			N	Y	N	N	1d	Valjevo, Kolubara River	Sava - Danube	Black Sea	RS	Serbia	44.262	19.893		Palandacic et al. 2015
VAL7		KT166799			N	Y	N	N	1d	Valjevo, Kolubara River	Sava - Danube	Black Sea	RS	Serbia	44.262	19.893		Palandacic et al. 2015
VIP1		KT166802			N	Y	N	N	1a	Renče, discharge of Lijak Stream to Vipava	Vipava - Soča	Adriatic Sea	SI	Slovenia	45.8948	13.6746		Palandacic et al. 2015
VIP4		KT166805			N	Y	N	N	1a	Renče, discharge of Lijak Stream to Vipava	Vipava - Soča	Adriatic Sea	SI	Slovenia	45.8948	13.6746		Palandacic et al. 2015
VIZ1		KT166806			N	Y	N	N	7	Virpazar, Orahovštica River	Skadar Lake –Bojana	Adriatic Sea	MNE	Montenegro	42.2486	19.086		Palandacic et al. 2015
VIZ3		KT166808			N	Y	N	N	7	Virpazar, Orahovštica River	Skadar Lake –Bojana	Adriatic Sea	MNE	Montenegro	42.2486	19.086		Palandacic et al. 2015
VIZ4		KT166809			N	Y	N	N	7	Virpazar, Orahovštica River	Skadar Lake –Bojana	Adriatic Sea	MNE	Montenegro	42.2486	19.086		Palandacic et al. 2015
VIZ5		KT166810			N	Y	N	N	7	Virpazar, Orahovštica River	Skadar Lake –Bojana	Adriatic Sea	MNE	Montenegro	42.2486	19.086		Palandacic et al. 2015
VIZ6		KT166811			N	Y	N	N	7	Virpazar, Orahovštica River	Skadar Lake –Bojana	Adriatic Sea	MNE	Montenegro	42.2486	19.086		Palandacic et al. 2015
VIZ7		KT166812			N	Y	N	N	7	Virpazar, Orahovštica River	Skadar Lake –Bojana	Adriatic Sea	MNE	Montenegro	42.2486	19.086		Palandacic et al. 2015
Y10448		Y10448			N	Y	N	N	12	Rhone	Rhone	Mediterranean Sea	F	France				Briolay et al. 1998
ZAL6		KT166818			N	Y	N	N	2	Fojnica, Zalomka	Sinking stream–connected to Mušnica, Buna–Neretva	Adriatic Sea	BH	Bosnia and Herzegovina	43.2335	18.401		Palandacic et al. 2015
ZAL7		KT166819			N	Y	N	N	7	Fojnica, Zalomka	Sinking stream–connected to Mušnica, Buna–Neretva	Adriatic Sea	BH	Bosnia and Herzegovina	43.2335	18.401		Palandacic et al. 2015
ZRM10		KT166825			N	Y	N	N	1a	Mokro Polje, Zrmanja River	Zrmanja	Adriatic Sea	HR	Croatia	44.1658	15.8413		Palandacic et al. 2015
ZRM11		KT166826			N	Y	N	N	1b	Mokro Polje, Zrmanja River	Zrmanja	Adriatic Sea	HR	Croatia	44.1658	15.8413		Palandacic et al. 2015
ZRM6		KT166831			N	Y	N	N	1a	Mokro Polje, Zrmanja River	Zrmanja	Adriatic Sea	HR	Croatia	44.1658	15.8413		Palandacic et al. 2015
ZRM7		KT166832			N	Y	N	N	1a	Mokro Polje, Zrmanja River	Zrmanja	Adriatic Sea	HR	Croatia	44.1658	15.8413		Palandacic et al. 2015
ZRM8		KT166833			N	Y	N	N	1a	Zrmanja River	Zrmanja	Adriatic Sea	HR	Croatia	44.1658	15.8413		Palandacic et al. 2015
ZRM9		KT166834			N	Y	N	N	1a	Zrmanja River	Zrmanja	Adriatic Sea	HR	Croatia	44.1658	15.8413		Palandacic et al. 2015
173M_C1+C2					part	N	N	N	11	Upahl, Stepenitz River	Elbe	North Sea	D	Germany	53,812028	11,207460
174M_C1+C2					part	N	N	N	11	Upahl, Stepenitz River	Elbe	North Sea	D	Germany	53,812029	11,207461
DRI4				KT166470	Y	N	Y	short	4	Foča, River Drina	Drina–Sava–Danube	Black Sea	BH	Bosnia and Herzegovina	43,496814	18,765100
PLA1		KT166691		KT166498	Y	Y	Y	short	3	Plavsko Lake	Lim–Drina–Sava–Danube	Black Sea	MNE	Montenegro	42.5945	19.9265		Palandacic et al. 2015
BEL2		KT166524		KT166457	Y	Y	N	short	1a	Goriška Brda, Belski potok	Idrijca–Soča	Adriatic Sea	SI	Slovenia	46.0297	13,526847		Palandacic et al. 2015
BEL3		KT166525		KT166458	Y	Y	N	short	1a	Goriška Brda, Belski potok	Idrijca–Soča	Adriatic Sea	SI	Slovenia	46.0297	13,526847		Palandacic et al. 2015
BLO1		KT166532		KT166459	Y	Y	N	short	1c	Velike Bloke, Bloščica River	Sinking stream–connected to Cerkniščica–Sava–Danube	Black Sea	SI	Slovenia	45,787876077815	14.4715		Palandacic et al. 2015
BLO2		KT166533		KT166460	Y	Y	N	short	1c	Velike Bloke, Bloščica River	Sinking stream–connected to Cerkniščica–Sava–Danube	Black Sea	SI	Slovenia	45.7879	14.4715		Palandacic et al. 2015
BOH1		KT166539		KT166461	Y	Y	N	short	1c	Bohinj Lake	Sava–Danube	Black Sea	SI	Slovenia	46.2816	13.8323		Palandacic et al. 2015
BOH5		KT166542		KT166462	Y	Y	N	short	1b	Bohinj Lake	Sava–Danube	Black Sea	SI	Slovenia	46.2816	13.8323		Palandacic et al. 2015
BUN1		KT166557		KT166463	Y	Y	N	short	2	Bunica River	Buna–Neretva	Adriatic Sea	BH	Bosnia and Herzegovina	43.2364	17.8691		Palandacic et al. 2015
CER1		KT166562		KT166465	Y	Y	N	short	1c	Dolenja vas, Cerkniščica	Sinking stream–underground connections directly to Bloščica and Ljubljanica	Adriatic Sea/Black Sea	SI	Slovenia	45.7897	14.3552		Palandacic et al. 2015
CER6		KT166569		KT166468	Y	Y	N	short	1a	Dolenja vas, Cerkniščica	Sinking stream–underground connections directly to Bloščica and Ljubljanica	Adriatic Sea/Black Sea	SI	Slovenia	45.7897	14.3552		Palandacic et al. 2015
CER8		KT166571		KT166469	Y	Y	N	short	1a	Dolenja vas, Cerkniščica	Sinking stream–underground connections directly to Bloščica and Ljubljanica	Adriatic Sea/Black Sea	SI	Slovenia	45.7897	14.3552		Palandacic et al. 2015
FON3		KT166579		KT166520	Y	Y	N	short	1a	Fontana Vera, Ticino River	Po	Adriatic Sea	IT	Italy	46,445146	8,836655		Palandacic et al. 2015
FON5		KT166580		KT166519	Y	Y	N	short	1a	Fontana Vera, Ticino River	Po	Adriatic Sea	IT	Italy	46,445146	8,836655		Palandacic et al. 2015
KAR2		KT166590		KT166475	Y	Y	N	short	2	Karanovac	Vrbas–Spreča–Bosna–Sava–Danube	Black Sea	BH	Bosnia and Herzegovina	44.6919	18.2752		Palandacic et al. 2015
KOL3		KT166597		KT166521	Y	Y	N	short	1b	Osilnica, Kolpa River	Sava–Danube	Black Sea	SI	Slovenia	45.5256	14.7003		Palandacic et al. 2015
KOL7		KT166601		KT166497	Y	Y	N	short	1b	Osilnica, Kolpa River	Sava–Danube	Black Sea	SI	Slovenia	45,525587	14,700324		Palandacic et al. 2015
KRN1		KT166607		KT166478	Y	Y	N	short	1a	Lake Krn	Glacier Lake (introduced)		SI	Slovenia	46,285460	13,683279		Palandacic et al. 2015
KRN5				KT166479	Y	N	N	short	1a	Lake Krn	Glacier Lake (introduced)		SI	Slovenia	46,285460	13,683279
KRU3		KT166613		KT166481	Y	Y	N	short	5b	Krupačko Barje	Moravica–Južna (South) Morava – (Great) Morava - Danube	Black Sea	RS	Serbia	43.1098	22.6784		Palandacic et al. 2015
LEP4		KT166621		KT166482	Y	Y	N	short	2	Brnjaci, Lepenica River	Fojnička River–Bosna–Sava–Danube	Black Sea	BH	Bosnia and Herzegovina	43.9128	18.1258		Palandacic et al. 2015
MAL2		KT166642		KT166485	Y	Y	N	short	1a	Sirič and Gradin, Malinska	Sinking stream; no data on inflow or outflow		SI	Slovenia	45,446834	13,819069		Palandacic et al. 2015
MIL1		KT166645		KT166505	Y	Y	N	short	2	Sarajevo, River Miljacka	Bosna–Sava–Danube	Black Sea	BH	Bosnia and Herzegovina	43.8453	18.3596		Palandacic et al. 2015
MRE4		KT166656		KT166489	Y	Y	N	short	1b	Slunj, Mrežnica	Korana–Kolpa–Sava–Danube	Black Sea	HR	Croatia	45.1273	15.496		Palandacic et al. 2015
MUS3		KT166659		KT166492	Y	Y	N	short	7	Mušnica	Sinking stream–Trebišnjica–Neretva, Ombla(CRO)	Adriatic Sea	BH	Bosnia and Herzegovina	43.1436	18.5509		Palandacic et al. 2015
RAD3		KT166714		KT166500	Y	Y	N	short	1b	Zavinek, Radulja River	Krka–Sava–Danube	Black Sea	SI	Slovenia	45.9025	15.2975		Palandacic et al. 2015
RAT1		KT166725		KT166501	Y	Y	N	short	1d	Prosenjakovci, Ratkovski Stream	Kobiljski Stream–Ledava–Mura–Drava–Danube	Black Sea	SI	Slovenia	46.7386	16.3148		Palandacic et al. 2015
RAT2		KT166726		KT166502	Y	Y	N	short	1d	Prosenjakovci, Ratkovski Stream	Kobiljski Stream–Ledava–Mura–Drava–Danube	Black Sea	SI	Slovenia	46,738633	16,314816		Palandacic et al. 2015
RIZ1		KT166734		KT166476	Y	Y	N	short	1a	Črni Kal, Rižana River	Rižana	Adriatic Sea	SI	Slovenia	45,533110	13,871368		Palandacic et al. 2015
RIZ7				KT166477	Y	N	N	short	1a	Črni Kal, Rižana River	Rižana	Adriatic Sea	SI	Slovenia	45,533110	13,871368
SCA1		KT166746		KT166506	Y	Y	N	short	1d	Radvenci, Ščavnica River	Mura–Drava–Danube	Black Sea	SI	Slovenia	46,628706	15,941585		Palandacic et al. 2015
SCA2		KT166747		KT166507	Y	Y	N	short	1d	Radvenci, Ščavnica River	Mura–Drava–Danube	Black Sea	SI	Slovenia	46.6287	15.9416		Palandacic et al. 2015
TRE2		KT166777		KT166510	Y	Y	N	short	7	Donja Kočela, Trebišnjica River	Sinking stream–Mušnica–Ombla (CRO)–Neretva	Adriatic Sea	BH	Bosnia and Herzegovina	42.7487	18.2392		Palandacic et al. 2015
TRE5				KT166509	Y	N	N	short	7	Donja Kočela, Trebišnjica River	Sinking stream–Mušnica–Ombla (CRO)–Neretva	Adriatic Sea	BH	Bosnia and Herzegovina	42.7487	18.2392
VAL8		KT166800		KT166472	Y	Y	N	short	1e	Valjevo, Gradac River	Kolubara - Sava - Danube	Black Sea	RS	Serbia	44.262	19.893		Palandacic et al. 2015
VAL9		KT166801		KT166473	Y	Y	N	short	1e	Valjevo, Gradac River	Kolubara - Sava - Danube	Black Sea	RS	Serbia	44.262	19.893		Palandacic et al. 2015
ZAL2		KT166814		KT166513	Y	Y	N	short	2	Fojnica, Zalomka	Sinking stream–connected to Mušnica, Buna–Neretva	Adriatic Sea	BH	Bosnia and Herzegovina	43.2335	18.401		Palandacic et al. 2015
ZAL5		KT166817		KT166456	Y	Y	N	short	7	Fojnica, Zalomka	Sinking stream–connected to Mušnica, Buna–Neretva	Adriatic Sea	BH	Bosnia and Herzegovina	43.2335	18.401		Palandacic et al. 2015
BRO3		KT166548			Y	Y	Y	Y	6	Orlić, Stream Boridič	Krka	Adriatic Sea	HR	Croatia	43,972829	16,216201		Palandacic et al. 2015
BRO4		KT166549			Y	Y	Y	Y	6	Orlić, Stream Boridič	Krka	Adriatic Sea	HR	Croatia	43,972829	16,216201		Palandacic et al. 2015
BRR5		KT166556			Y	Y	Y	Y	5b	Brestovačka River	Crni Timok–Timok–Danube	Black Sea	RS	Serbia	44.0377	22.0929		Palandacic et al. 2015
BUN2		KT166558			Y	Y	Y	Y	2	Bunica River	Buna–Neretva	Adriatic Sea	BH	Bosnia and Herzegovina	43.2364	17.8691		Palandacic et al. 2015
CER12		KT166563			Y	Y	Y	Y	1c	Dolenja vas, Cerkniščica	Sinking stream–underground connections directly to Bloščica and Ljubljanica	Adriatic Sea/Black Sea	SI	Slovenia	45.7897	14.3552		Palandacic et al. 2015
CH17					Y	Y	Y	Y	12	Conches, Seymaz River à la hauteur du pont vers la collège Claparède, affluent de l'Arve, kraj : Conches, La Seymaz je recica, pod mostom nasproti tega kolidza, pritok reke L´Arve	Arve-Rhone	Mediterranean Sea	CH	Switzerland	46,189324	6.18617
CH31					Y	Y	Y	Y	12	Conches, Seymaz River à la hauteur du pont vers la collège Claparède, affluent de l'Arve, kraj : Conches, La Seymaz je recica, pod mostom nasproti tega kolidza, pritok reke L´Arve	Arve-Rhone	Mediterranean Sea	CH	Switzerland	46,189324	6.18617
CH9					Y	Y	Y	Y	5a	Conches, Seymaz River à la hauteur du pont vers la collège Claparède, affluent de l'Arve, kraj : Conches, La Seymaz je recica, pod mostom nasproti tega kolidza, pritok reke L´Arve	Arve-Rhone	Mediterranean Sea	CH	Switzerland	46,189324	6.18617
CRE1					Y	Y	Y	Y	12	Ceresole Reale, Ceresole Lake	Orco Stream-Po	Adriatic Sea	IT	Italy	45.435	7.21972
CRE2					Y	Y	Y	Y	12	Ceresole Reale, Ceresole Lake	Orco Stream-Po	Adriatic Sea	IT	Italy	45.435	7.21972
CRE3					Y	Y	Y	Y	12	Ceresole Reale, Ceresole Lake	Orco Stream-Po	Adriatic Sea	IT	Italy	45.435	7.21972
DRI1		KT166574			Y	Y	Y	Y	4	Foča, River Drina	Drina–Sava–Danube	Black Sea	BH	Bosnia and Herzegovina	43,496815	18,765101		Palandacic et al. 2015
DRI2		KT166575			Y	Y	Y	Y	4	Foča, River Drina	Drina–Sava–Danube	Black Sea	BH	Bosnia and Herzegovina	43,496816	18,765102		Palandacic et al. 2015
FIO1	KX673420	KX673457			Y	Y	Y	Y	1a	Crissolo, Fiorenza Lake	Po	Adriatic Sea	IT	Italy	44.7461	7.09306	Ramler et al. 2016
GRS1	KX673423	KX673460			Y	Y	Y	Y	5a	Grundl-Lake (Grundlsee)	Traun - Danube	Black Sea	AT	Austria	47.6312	13.862	Ramler et al. 2016
GRS5	KX673427	KX673464			Y	Y	Y	Y	5a	Grundl-Lake (Grundlsee)	Traun - Danube	Black Sea	AT	Austria	47.6312	13.862	Ramler et al. 2016
KAR1		KT166589			Y	Y	Y	Y	2	Karanovac	Vrbas–Spreča–Bosna–Sava–Danube	Black Sea	BH	Bosnia and Herzegovina	44.6919	18.2752		Palandacic et al. 2015
KOL4		KT166598			Y	Y	Y	Y	1b	Osilnica, Kolpa River	Sava–Danube	Black Sea	SI	Slovenia	45.5256	14.7003		Palandacic et al. 2015
KRK3		KT166606			Y	Y	Y	Y	1a	Baška, Krk Island	Krk	Adriatic Sea	HR	Croatia	44,989782	14,720907		Palandacic et al. 2015
KRN3		KT166609			Y	Y	Y	Y	1a	Lake Krn	Glacier Lake (introduced)		SI	Slovenia	46,285460	13,683279		Palandacic et al. 2015
KRU1		KT166611			Y	Y	Y	Y	5b	Krupačko Barje	Moravica–Južna (South) Morava – (Great) Morava - Danube	Black Sea	RS	Serbia	43.1098	22.6784		Palandacic et al. 2015
LAU3	KX673430	KX673467			Y	Y	Y	Y	1a	Roreto Chisone, Lago del Lau	Po	Adriatic Sea	IT	Italy	45.0503	7.13361	Ramler et al. 2016
LEP5		KT166622			Y	Y	Y	Y	2	Brnjaci, Lepenica River	Fojnička River–Bosna–Sava–Danube	Black Sea	BH	Bosnia and Herzegovina	43.9128	18.1258		Palandacic et al. 2015
LOZ5					Y	N	Y	Y	1c	Petrovče, Ložnica River	Koprivnica - Savinja–Sava–Danube	Black Sea	SI	Slovenia	46.2511	15.2078
LUN2	KX673432	KX673469			Y	Y	Y	Y	5a	Lunzer Lake (Lunzersee)	Ybbs - Danube	Black Sea	AT	Austria	47.8539	15.052	Ramler et al. 2016
MAL1		KT166641			Y	Y	Y	Y	1a	Sirič and Gradin, Malinska	Sinking stream; no data on inflow or outflow		SI	Slovenia	45,446834	13,819069		Palandacic et al. 2015
MOA1		KT166638			Y	Y	Y	Y	5b	Moravica	Južna (South) Morava – (Great) Morava - Danube	Black Sea	RS	Serbia	43.5479	21.7089		Palandacic et al. 2015
MOR2		KT166650			Y	Y	Y	Y	7	Duga, Morača River	Skadar Lake –Bojana	Adriatic Sea	MNE	Montenegro	42.5374	19.3371		Palandacic et al. 2015
MOR5					Y	N	Y	Y	7	Duga, Morača River	Skadar Lake –Bojana	Adriatic Sea	MNE	Montenegro	42,537397	19,337139
MRE1		KT166653			Y	Y	Y	Y	1b	Slunj, Mrežnica	Korana–Kolpa–Sava–Danube	Black Sea	HR	Croatia	45.1273	15.496		Palandacic et al. 2015
MUS2		KT166658			Y	Y	Y	Y	7	Mušnica	Sinking stream–Trebišnjica–Neretva, Ombla(CRO)	Adriatic Sea	BH	Bosnia and Herzegovina	43.1436	18.5509		Palandacic et al. 2015
OHR1		KT166678			Y	Y	Y	Y	8	Sateska River, Ohrid Lake	Black Drin	Adriatic Sea	FYROM	FYR Macedonia	41.1706	20.7273		Palandacic et al. 2015
PIN1	KX673433	KX673472			Y	Y	Y	Y	1a	Pinerolo, Chisone Steram	Po	Adriatic Sea	IT	Italy	45.8617	7.34528	Ramler et al. 2016
PLA2		KT166692			Y	Y	Y	Y	3	Plavsko Lake	Lim–Drina–Sava–Danube	Black Sea	MNE	Montenegro	42.5945	19.9265		Palandacic et al. 2015
PLA5					Y	N	Y	Y	3	Plavsko Lake	Lim–Drina–Sava–Danube	Black Sea	MNE	Montenegro	42.5945	19.9265
PTU5		KT166711			Y	Y	Y	Y	1d	Ptuj, Drava River	Danube	Black Sea	SI	Slovenia	46.4228	15.859		Palandacic et al. 2015
RAD6		KT166717			Y	Y	Y	Y	1c	Srednja vas, Loski Stream	Sinking stream - Danube ?	Black Sea	SI	Slovenia	45,693656	14,590316		Palandacic et al. 2015
RAT5					Y	N	Y	Y	1d	Prosenjakovci, Ratkovski Stream	Kobiljski Stream–Ledava–Mura–Drava–Danube	Black Sea	SI	Slovenia	46.7386	16.3148
RIZ8					Y	N	Y	Y	1a	Črni Kal, Rižana River	Rižana	Adriatic Sea	SI	Slovenia	45,533110	13,871368
SCA4		KT166749			Y	Y	Y	Y	1d	Radvenci, Ščavnica River	Mura–Drava–Danube	Black Sea	SI	Slovenia	46.6287	15.9416		Palandacic et al. 2015
SKR2		KT166753			Y	Y	Y	Y	5b	Skrapež	Vlasinja - Južna (South) Morava – (Great) Morava - Danube	Black Sea	RS	Serbia	43.8383	20.0333		Palandacic et al. 2015
SVR2		KT166763			Y	Y	Y	Y	1f	Svrljiski Timok	Beli (White)Timok–Timok–Danube	Black Sea	RS	Serbia	43.3486	22.3614		Palandacic et al. 2015
TIC1		KT166770			Y	Y	Y	Y	1a	Ticino River	Po	Adriatic Sea	IT	Italy	45,584311	8,699913		Palandacic et al. 2015
TRA3	KX673441	KX673480			Y	Y	Y	Y	1a	Trana, Sangone Stream	Po	Adriatic Sea	IT	Italy	45.0286	7.39444	Ramler et al. 2016
TRE1		KT166776			Y	Y	Y	Y	7	Donja Kočela, Trebišnjica River	Sinking stream–Mušnica–Ombla (CRO)–Neretva	Adriatic Sea	BH	Bosnia and Herzegovina	42.7487	18.2392		Palandacic et al. 2015
TRE6					Y	N	Y	Y	7	Donja Kočela, Trebišnjica River	Sinking stream–Mušnica–Ombla (CRO)–Neretva	Adriatic Sea	BH	Bosnia and Herzegovina	42.7487	18.2392
UGR2		KT166781			Y	Y	Y	Y	2	Vitovlje, Ugar River	Vrbas–Sava–Danube	Black Sea	BH	Bosnia and Herzegovina	44.3298	17.4944		Palandacic et al. 2015
VAL11		KT166792			Y	Y	Y	Y	1e	Valjevo, Gradac River	Kolubara - Sava - Danube	Black Sea	RS	Serbia	44.262	19.893		Palandacic et al. 2015
ZAL1		KT166813			Y	Y	Y	Y	2	Fojnica, Zalomka	Sinking stream–connected to Mušnica, Buna–Neretva	Adriatic Sea	BH	Bosnia and Herzegovina	43.2335	18.401		Palandacic et al. 2015
ZAL3		KT166815			Y	Y	Y	Y	7	Fojnica, Zalomka	Sinking stream–connected to Mušnica, Buna–Neretva	Adriatic Sea	BH	Bosnia and Herzegovina	43.2335	18.401		Palandacic et al. 2015
ZET2		KT166821			Y	Y	Y	Y	7	Nikšič, Zeta River	Morača–Lake Skadar–Bojana	Adriatic Sea	MNE	Montenegro	42.7469	18.9293		Palandacic et al. 2015
ZRM1		KT166824			Y	Y	Y	Y	1b	Mokro Polje, Zrmanja River	Zrmanja	Adriatic Sea	HR	Croatia	44.1658	15.8413		Palandacic et al. 2015
ZRM4		KT166829			Y	Y	Y	Y	1b	Mokro Polje, Zrmanja River	Zrmanja	Adriatic Sea	HR	Croatia	44.1658	15.8413		Palandacic et al. 2015
BRR1					Y	N	N	Y	5b	Brestovačka River	Crni Timok–Timok–Danube	Black Sea	RS	Serbia	44.0377	22.0929
BRR2		KT166553			Y	Y	N	Y	5b	Brestovačka River	Crni Timok–Timok–Danube	Black Sea	RS	Serbia	44.0377	22.0929		Palandacic et al. 2015
DRI3		KT166576			Y	Y	N	Y	4	Foča, River Drina	Drina–Sava–Danube	Black Sea	BH	Bosnia and Herzegovina	43,496817	18,765103		Palandacic et al. 2015
GRS3	KX673425	KX673462			Y	Y	N	Y	5a	Grundl-Lake (Grundlsee)	Traun - Danube	Black Sea	AT	Austria	47.6312	13.862	Ramler et al. 2016
KEM1					Y	Y	N	Y	9a	Kemence Patak	Ipoly (Ipel) - Danube	Black Sea	HU	Hungary	47.9901	18.9179
KEM3					Y	Y	N	Y	9a	Kemence Patak	Ipoly (Ipel) - Danube	Black Sea	HU	Hungary	47.9901	18.9179
KEM4					Y	Y	N	Y	9a	Kemence Patak	Ipoly (Ipel) - Danube	Black Sea	HU	Hungary	47.9901	18.9179
KRU5		KT166615			Y	Y	N	Y	5b	Krupačko Barje	Moravica–Južna (South) Morava – (Great) Morava - Danube	Black Sea	RS	Serbia	43.1098	22.6784		Palandacic et al. 2015
OHR2		KT166679			Y	Y	N	Y	8	Sateska River, Ohrid Lake	Black Drin	Adriatic Sea	FYROM	FYR Macedonia	41.1706	20.7273		Palandacic et al. 2015
OHR3		KT166680			Y	Y	N	Y	8	Sateska River, Ohrid Lake	Black Drin	Adriatic Sea	FYROM	FYR Macedonia	41.1706	20.7273		Palandacic et al. 2015
OLZ3					Y	Y	N	Y	9a	Istebna ("Złoty Groń" skiing station), Olza Stream	Oder (Odra)	Baltic Sea	PL	Poland	49,572861	18,918278
OLZ4					Y	Y	N	Y	9a	Istebna ("Złoty Groń" skiing station), Olza Stream	Oder (Odra)	Baltic Sea	PL	Poland	49,572861	18,918278
PIK1					Y	Y	N	Y	9a	Piekielnik, Piekielnik Streama	Czarna Orava (Black Orava) - Orava - Vah - Danube	Black Sea	PL	Poland	49,477194	19,741333
PIK2					Y	Y	N	Y	9a	Piekielnik, Piekielnik Streama	Czarna Orava (Black Orava) - Orava - Vah - Danube	Black Sea	PL	Poland	49,477194	19,741333
SKR3		KT166754			Y	Y	N	Y	5b	Skrapež	Vlasinja - Južna (South) Morava – (Great) Morava - Danube	Black Sea	RS	Serbia	43.8383	20.0333		Palandacic et al. 2015
SKR4		KT166755			Y	Y	N	Y	5b	Skrapež	Vlasinja - Južna (South) Morava – (Great) Morava - Danube	Black Sea	RS	Serbia	43.8383	20.0333		Palandacic et al. 2015
SKR5		KT166756			Y	Y	N	Y	5b	Skrapež	Vlasinja - Južna (South) Morava – (Great) Morava - Danube	Black Sea	RS	Serbia	43.8383	20.0333		Palandacic et al. 2015
TOR5					Y	Y	N	Y	9a	Török Patak	Danube	Black Sea	HU	Hungary	47.8527	19.0221
UGR4		KT166783			Y	Y	N	Y	2	Vitovlje, Ugar River	Vrbas–Sava–Danube	Black Sea	BH	Bosnia and Herzegovina	44.3298	17.4944		Palandacic et al. 2015
UGR5					Y	Y	N	Y	2	Vitovlje, Ugar River	Vrbas–Sava–Danube	Black Sea	BH	Bosnia and Herzegovina	44.3298	17.4944
ZET3		KT166822			Y	Y	N	Y	7	Nikšič, Zeta River	Morača–Lake Skadar–Bojana	Adriatic Sea	MNE	Montenegro	42.7469	18.9293		Palandacic et al. 2015
BRO5		KT166550			Y	Y	Y	N	6	Orlić, Stream Boridič	Krka	Adriatic Sea	HR	Croatia	43,972829	16,216201		Palandacic et al. 2015
BRO6		KT166551			Y	Y	Y	N	6	Orlić, Stream Boridič	Krka	Adriatic Sea	HR	Croatia	43,972829	16,216201		Palandacic et al. 2015
GRCK3					Y	N	Y	N	9a	Szczawnica, Grajcarek Stream	Dunajec - Vistula	Baltic Sea	PL	Poland	49,42425	20,461528
GRCK4					Y	N	Y	N	9a	Szczawnica, Grajcarek Stream	Dunajec - Vistula	Baltic Sea	PL	Poland	49,42425	20,461528
PLA3		KT166693			Y	Y	Y	N	3	Plavsko Lake	Lim–Drina–Sava–Danube	Black Sea	MNE	Montenegro	42.5945	19.9265		Palandacic et al. 2015
PLA4		KT166694			Y	Y	Y	N	3	Plavsko Lake	Lim–Drina–Sava–Danube	Black Sea	MNE	Montenegro	42.5945	19.9265		Palandacic et al. 2015
RAD5		KT166716			Y	Y	Y	N	1c	Zavinek, Radulja River	Krka–Sava–Danube	Black Sea	SI	Slovenia	45.9025	15.2975		Palandacic et al. 2015
SCA3		KT166748			Y	Y	Y	N	1d	Radvenci, Ščavnica River	Mura–Drava–Danube	Black Sea	SI	Slovenia	46.6287	15.9416		Palandacic et al. 2015
SIL1					Y	N	Y	N	9a	Kielce-Dąbrowa, Silnica Stream	Czarna Nida - Nida - Vistula	Baltic Sea	PL	Poland	50,925556	20,679861
TOR1					Y	Y	Y	N	9a	Török Patak	Danube	Black Sea	HU	Hungary	47.8527	19.0221
WIF3	KX673444	KX673483			Y	Y	Y	N	9a	Hütteldorf, Vienna River (Wienfluß)	Danube	Black Sea	AT	Austria	48.2081	16.2075	Ramler et al. 2016
WIF5	KX673446	KX673485			Y	Y	Y	N	9a	Hütteldorf, Vienna River (Wienfluß)	Danube	Black Sea	AT	Austria	48.2081	16.2075	Ramler et al. 2016
100M	KX673409	KX673447			Y	part	N	N	9b	Vorokhta, Prut River	Danube	Black Sea	UA	Ukraine	48.2821	24.5671	Ramler et al. 2016
101M	KX673410	KX673448			Y	part	N	N	9b	Vorokhta, Prut River	Danube	Black Sea	UA	Ukraine	48.2821	24.5671	Ramler et al. 2016
102M	KX673411	KX673449			Y	part	N	N	9b	Vorokhta, Prut River	Danube	Black Sea	UA	Ukraine	48.2821	24.5671	Ramler et al. 2016
114M	KX673413				Y	N	N	N	9b	Vorokhta, Prut River	Danube	Black Sea	UA	Ukraine	48.2821	24.5671	Ramler et al. 2016
115M	KX673414				Y	N	N	N	9b	Vorokhta, Prut River	Danube	Black Sea	UA	Ukraine	48.2821	24.5671	Ramler et al. 2016
116M	KX673415				Y	N	N	N	9b	Vorokhta, Prut River	Danube	Black Sea	UA	Ukraine	48.2821	24.5671	Ramler et al. 2016
117M	KX673416				Y	N	N	N	9b	Vorokhta, Prut River	Danube	Black Sea	UA	Ukraine	48.2821	24.5671	Ramler et al. 2016
118M	KX673417				Y	N	N	N	9b	Vorokhta, Prut River	Danube	Black Sea	UA	Ukraine	48.2821	24.5671	Ramler et al. 2016
47M					Y	part	N	N	5b	Rožaje, Ibar River	West Morava - Great Morava - Danube	Black Sea	MNE	Montenegro	42,844212	20,166473
48M					Y	part	N	N	5b	Rožaje, Ibar River	West Morava - Great Morava - Danube	Black Sea	MNE	Montenegro	42,844212	20,166473
66M					Y	part	N	N	9a	Vienna	Danube	Black Sea	AT	Austria	48.232	16.4016
74M	KX673418	KX673451			Y	part	N	N	5a	Lunzer Lake (Lunzersee)	Ybbs - Danube	Black Sea	AT	Austria	47.8539	15.052	Ramler et al. 2016
75M	KX673419	KX673452			Y	part	N	N	5a	Lunzer Lake (Lunzersee)	Ybbs - Danube	Black Sea	AT	Austria	47.8539	15.052	Ramler et al. 2016
88M					Y	N	N	N	5b	Rožaje, Ibar River	West Morava - Great Morava - Danube	Black Sea	MNE	Montenegro	42,844212	20,166473
89M					Y	N	N	N	5b	Rožaje, Ibar River	West Morava - Great Morava - Danube	Black Sea	MNE	Montenegro	42,844212	20,166473
93M					Y	N	N	N	5b	Rožaje, Ibar River	West Morava - Great Morava - Danube	Black Sea	MNE	Montenegro	42,844212	20,166473
94M					Y	N	N	N	5b	Rožaje, Ibar River	West Morava - Great Morava - Danube	Black Sea	MNE	Montenegro	42,844212	20,166473
BEL1		KT166522			Y	Y	N	N	1a	Goriška Brda, Belski potok	Idrijca–Soča	Adriatic Sea	SI	Slovenia	46.0297	13,526847		Palandacic et al. 2015
BEL4		KT166526			Y	Y	N	N	1a	Goriška Brda, Belski potok	Idrijca–Soča	Adriatic Sea	SI	Slovenia	46.0297	13,526847		Palandacic et al. 2015
BEL5		KT166527			Y	Y	N	N	1a	Goriška Brda, Belski potok	Idrijca–Soča	Adriatic Sea	SI	Slovenia	46.0297	13,526847		Palandacic et al. 2015
BEL6		KT166528		KT166503	Y	Y	N	N	1a	Goriška Brda, Belski potok	Idrijca–Soča	Adriatic Sea	SI	Slovenia	46.0297	13,526847		Palandacic et al. 2015
BEL7		KT166529		KT166504	Y	Y	N	N	1a	Goriška Brda, Belski potok	Idrijca–Soča	Adriatic Sea	SI	Slovenia	46.0297	13,526847		Palandacic et al. 2015
BEL8		KT166530			Y	Y	N	N	1a	Goriška Brda, Belski potok	Idrijca–Soča	Adriatic Sea	SI	Slovenia	46.0297	13,526847		Palandacic et al. 2015
BEL9		KT166531			Y	Y	N	N	1a	Goriška Brda, Belski potok	Idrijca–Soča	Adriatic Sea	SI	Slovenia	46.0297	13,526847		Palandacic et al. 2015
BLO3		KT166534			Y	Y	N	N	1c	Velike Bloke, Bloščica River	Sinking stream–connected to Cerkniščica–Sava–Danube	Black Sea	SI	Slovenia	45.7879	14.4715		Palandacic et al. 2015
BLO5		KT166536			Y	Y	N	N	1c	Velike Bloke, Bloščica River	Sinking stream–connected to Cerkniščica–Sava–Danube	Black Sea	SI	Slovenia	45.7879	14.4715		Palandacic et al. 2015
BOH2		KT166540			Y	Y	N	N	1c	Bohinj Lake	Sava–Danube	Black Sea	SI	Slovenia	46.2816	13.8323		Palandacic et al. 2015
BOH3					Y	N	N	N	1b	Bohinj Lake	Sava–Danube	Black Sea	SI	Slovenia	46.2816	13.8323
BOH4		KT166541			Y	Y	N	N	1b	Bohinj Lake	Sava–Danube	Black Sea	SI	Slovenia	46.2816	13.8323		Palandacic et al. 2015
BRO1		KT166546			Y	Y	N	N	6	Orlić, Stream Boridič	Krka	Adriatic Sea	HR	Croatia	43,972829	16,216201		Palandacic et al. 2015
BRO2		KT166547			Y	Y	N	N	6	Orlić, Stream Boridič	Krka	Adriatic Sea	HR	Croatia	43,972829	16,216201		Palandacic et al. 2015
BRR3		KT166554			Y	Y	N	N	5b	Brestovačka River	Crni Timok–Timok–Danube	Black Sea	RS	Serbia	44.0377	22.0929		Palandacic et al. 2015
BRR4		KT166555			Y	Y	N	N	5b	Brestovačka River	Crni Timok–Timok–Danube	Black Sea	RS	Serbia	44.0377	22.0929		Palandacic et al. 2015
BUN3		KT166559			Y	Y	N	N	2	Bunica River	Buna–Neretva	Adriatic Sea	BH	Bosnia and Herzegovina	43.2364	17.8691		Palandacic et al. 2015
BUN4		KT166560			Y	Y	N	N	2	Bunica River	Buna–Neretva	Adriatic Sea	BH	Bosnia and Herzegovina	43.2364	17.8691		Palandacic et al. 2015
BUN5		KT166561			Y	Y	N	N	2	Bunica River	Buna–Neretva	Adriatic Sea	BH	Bosnia and Herzegovina	43.2364	17.8691		Palandacic et al. 2015
CER10					Y	N	N	N	1a	Dolenja vas, Cerkniščica	Sinking stream–underground connections directly to Bloščica and Ljubljanica	Adriatic Sea/Black Sea	SI	Slovenia	45.7897	14.3552
CER11					Y	N	N	N	1a	Dolenja vas, Cerkniščica	Sinking stream–underground connections directly to Bloščica and Ljubljanica	Adriatic Sea/Black Sea	SI	Slovenia	45.7897	14.3552
CER13		KT166564			Y	Y	N	N	1a	Dolenja vas, Cerkniščica	Sinking stream–underground connections directly to Bloščica and Ljubljanica	Adriatic Sea/Black Sea	SI	Slovenia	45.7897	14.3552		Palandacic et al. 2015
CER2		KT166565			Y	Y	N	N	1a	Dolenja vas, Cerkniščica	Sinking stream–underground connections directly to Bloščica and Ljubljanica	Adriatic Sea/Black Sea	SI	Slovenia	45.7897	14.3552		Palandacic et al. 2015
CER5		KT166568			Y	Y	N	N	1a	Dolenja vas, Cerkniščica	Sinking stream–underground connections directly to Bloščica and Ljubljanica	Adriatic Sea/Black Sea	SI	Slovenia	45.7897	14.3552		Palandacic et al. 2015
CER7		KT166570			Y	Y	N	N	1c	Dolenja vas, Cerkniščica	Sinking stream–underground connections directly to Bloščica and Ljubljanica	Adriatic Sea/Black Sea	SI	Slovenia	45.7897	14.3552		Palandacic et al. 2015
CER9					Y	N	N	N	1c	Dolenja vas, Cerkniščica	Sinking stream–underground connections directly to Bloščica and Ljubljanica	Adriatic Sea/Black Sea	SI	Slovenia	45.7897	14.3552
FIO2	KX673421	KX673458			Y	Y	N	N	1a	Crissolo, Fiorenza Lake	Po	Adriatic Sea	IT	Italy	44.7461	7.09306	Ramler et al. 2016
FIO3	KX673422	KX673459			Y	Y	N	N	1a	Crissolo, Fiorenza Lake	Po	Adriatic Sea	IT	Italy	44.7461	7.09306	Ramler et al. 2016
FON1		KT166577			Y	Y	N	N	1a	Fontana Vera, Ticino River	Po	Adriatic Sea	IT	Italy	46,445146	8,836655		Palandacic et al. 2015
FON2		KT166578			Y	Y	N	N	1a	Fontana Vera, Ticino River	Po	Adriatic Sea	IT	Italy	46,445146	8,836655		Palandacic et al. 2015
FON4					Y	N	N	N	1a	Fontana Vera, Ticino River	Po	Adriatic Sea	IT	Italy	46,445146	8,836655
FON6		KT166581			Y	Y	N	N	1a	Fontana Vera, Ticino River	Po	Adriatic Sea	IT	Italy	46,445146	8,836655		Palandacic et al. 2015
FON7		KT166582			Y	Y	N	N	1a	Fontana Vera, Ticino River	Po	Adriatic Sea	IT	Italy	46,445146	8,836655		Palandacic et al. 2015
GOUD1					Y	N	N	N	12	Goudargues, Ceze River	Rhone	Mediterranean Sea	F	France	44,215185	4,472345
GOUD2					Y	N	N	N	12	Goudargues, Ceze River	Rhone	Mediterranean Sea	F	France	44,215185	4,472345
GRCK1					Y	N	N	N	9a	Szczawnica, Grajcarek Stream	Dunajec - Vistula	Baltic Sea	PL	Poland	49,42425	20,461528
GRCK2					Y	N	N	N	9a	Szczawnica, Grajcarek Stream	Dunajec - Vistula	Baltic Sea	PL	Poland	49,42425	20,461528
GRCK5					Y	Y	N	N	9a	Szczawnica, Grajcarek Stream	Dunajec - Vistula	Baltic Sea	PL	Poland	49,42425	20,461528
GRS2	KX673424	KX673461			Y	Y	N	N	5a	Grundl-Lake (Grundlsee)	Traun - Danube	Black Sea	AT	Austria	47.6312	13.862	Ramler et al. 2016
GRS4	KX673426	KX673463			Y	Y	N	N	5a	Grundl-Lake (Grundlsee)	Traun - Danube	Black Sea	AT	Austria	47.6312	13.862	Ramler et al. 2016
HQ960469	HQ960469				Y	N	N	N	11	Sedliste, Svratka River	Dyje River - Morava - Danube	Black Sea	CZ	Czech Republic	49.657	16.224	Halacka et al. unpublished
HQ960470	HQ960470				Y	N	N	N	11	Sedliste, Svratka River	Dyje River - Morava - Danube	Black Sea	CZ	Czech Republic	49.657	16.224	Halacka et al. unpublished
HQ960471	HQ960471				Y	N	N	N	11	Sedliste, Svratka River	Dyje River - Morava - Danube	Black Sea	CZ	Czech Republic	49.657	16.224	Halacka et al. unpublished
HQ960477	HQ960477				Y	N	N	N	11	Horni Vltavice, Vltava River	Elbe	North Sea	CZ	Czech Republic	48.953	13.757	Halacka et al. unpublished
HQ960538	HQ960538				Y	N	N	N	11	Kutrin, Krounka River	Novohradka - Lezak - Elbe	North Sea	CZ	Czech Republic	49.823	16.059	Halacka et al. unpublished
HQ960606	HQ960606				Y	N	N	N	11	Jimramov, Svratka River	Dyje River - Morava - Danube	Black Sea	CZ	Czech Republic	49.633	16.225	Halacka et al. unpublished
HQ960697	HQ960697				Y	N	N	N	11	Prepere, Jizera River	Novohradka - Lezak - Elbe	North Sea	CZ	Czech Republic	50.581	15.113	Halacka et al. unpublished
HQ960698	HQ960698				Y	N	N	N	11	Prepere, Jizera River	Novohradka - Lezak - Elbe	North Sea	CZ	Czech Republic	50.581	15.113	Halacka et al. unpublished
HQ960699	HQ960699				Y	N	N	N	11	Tynište nad Orlici, Nahon Alba River	Orlice - Elbe	North Sea	CZ	Czech Republic	50.161	16.064	Halacka et al. unpublished
HQ960700	HQ960700				Y	N	N	N	11	Slatinany, Chrudimka River	Elbe	North Sea	CZ	Czech Republic	49.918	15.812	Halacka et al. unpublished
HQ960812	HQ960812				Y	N	N	N	9c	Beskydy, Slavic River	Moravka - Ostravice - Oder	Baltic Sea	CZ	Czech Republic	49.585	18.611	Halacka et al. unpublished
HQ960813	HQ960813				Y	N	N	N	9b	Beskydy, Slavic River	Moravka - Ostravice - Oder	Baltic Sea	CZ	Czech Republic	49.585	18.611	Halacka et al. unpublished
HQ960814	HQ960814				Y	N	N	N	9a	Zaben, Olesna River	Ostravice - Oder	Baltic Sea	CZ	Czech Republic	49.716	18.294	Halacka et al. unpublished
HQ960815	HQ960815				Y	N	N	N	9a	Lubina, Lubina River	Oder	Baltic Sea	CZ	Czech Republic	49.735	18.165	Halacka et al. unpublished
HQ960816	HQ960816				Y	N	N	N	9a	Tynište nad Orlici, Nahon Alba River	Orlice - Elbe	North Sea	CZ	Czech Republic	49.723	17.726	Halacka et al. unpublished
HQ960893	HQ960893				Y	N	N	N	9a	Roznov pod Radhostem, Roznovska Becva River (Becva - Morava)	Becva - Morava - Danube	Black Sea	CZ	Czech Republic	49.468	18.172	Halacka et al. unpublished
HQ960910	HQ960910				Y	N	N	N	9a	Choryne, Becva River	Morava - Danube	Black Sea	CZ	Czech Republic	49.502	17.906	Halacka et al. unpublished
HQ960931	HQ960931				Y	N	N	N	9a	Sumice, Ovcirka River	Olsava-Morava-Danube	Black Sea	CZ	Czech Republic	49.036	17.728	Halacka et al. unpublished
HQ960937	HQ960937				Y	N	N	N	9a	Hovezi, Vsetinska Becva River	Becva-Morava-Danube	Black Sea	CZ	Czech Republic	49.31	18.056	Halacka et al. unpublished
HQ960939	HQ960939				Y	N	N	N	9a	Vsetinska Becva River	Becva-Morava-Danube	Black Sea	CZ	Czech Republic	49.417	17.949	Halacka et al. unpublished
HQ960952	HQ960952				Y	N	N	N	11	Libčany, Liboc River	Ohre - Elbe	North Sea	CZ	Czech Republic	50.325	13.486	Halacka et al. unpublished
HQ960953	HQ960953				Y	N	N	N	11	Libčany, Liboc River	Ohre - Elbe	North Sea	CZ	Czech Republic	50.325	13.486	Halacka et al. unpublished
HQ960970	HQ960970				Y	N	N	N	11	Boc, Ohre River	Elbe	North Sea	CZ	Czech Republic	50.33	13.532	Halacka et al. unpublished
HQ961030	HQ961030				Y	N	N	N	11	Svatava, Svatava River	Ohre - Elbe	North Sea	CZ	Czech Republic	50.192	12.626	Halacka et al. unpublished
HQ961031	HQ961031				Y	N	N	N	11	Boc, Ohre River	Elbe	North Sea	CZ	Czech Republic	50.362	13.085	Halacka et al. unpublished
KAR3		KT166591			Y	Y	N	N	2a	Karanovac	Vrbas–Spreča–Bosna–Sava–Danube	Black Sea	BH	Bosnia and Herzegovina	44.6919	18.2752		Palandacic et al. 2015
KAR4		KT166592			Y	Y	N	N	2	Karanovac	Vrbas–Spreča–Bosna–Sava–Danube	Black Sea	BH	Bosnia and Herzegovina	44.6919	18.2752		Palandacic et al. 2015
KAR5					Y	N	N	N	2	Karanovac	Vrbas–Spreča–Bosna–Sava–Danube	Black Sea	BH	Bosnia and Herzegovina	44.6919	18.2752
KAR6		KT166593			Y	Y	N	N	2	Karanovac	Vrbas–Spreča–Bosna–Sava–Danube	Black Sea	BH	Bosnia and Herzegovina	44.6919	18.2752		Palandacic et al. 2015
KAR7		KT166594			Y	Y	N	N	2	Karanovac	Vrbas–Spreča–Bosna–Sava–Danube	Black Sea	BH	Bosnia and Herzegovina	44.6919	18.2752		Palandacic et al. 2015
KEM2					Y	Y	N	N	9a	Kemence Patak	Ipoly (Ipel) - Danube	Black Sea	HU	Hungary	47.9901	18.9179
KEM5					Y	Y	N	N	9a	Kemence Patak	Ipoly (Ipel) - Danube	Black Sea	HU	Hungary	47.9901	18.9179
KJ128576	KJ128576				Y	N	N	N	17	Harge, Vättern Lake	Motala	Baltic Sea	SE	Sweden	58,7792	14,9711	Bergsten et al.
KJ128577	KJ128577				Y	N	N	N	17	Sjögestad	?	Baltic Sea	SE	Sweden	58,3728	15,3514	Bergsten et al.
KJ554101	KJ554101				Y	N	N	N	15	Symvoli, Angitis River	Struma (Strymonas)	Aegean Sea	EL	Greece	41,058	24,263	Geiger et al. 2014
KJ554125	KJ554125				Y	N	N	N	1a	Durando, Sangone Stream	Po	Adriatic Sea	IT	Italy	45,028	7,395	Geiger et al. 2014
KJ554128	KJ554128				Y	N	N	N	13	Ugarana (Nivelle) River	Ugarana	Bay of Biscay, Atlantic Ocean	E	Spain	43.289	minus 1,507	Geiger et al. 2014
KJ554135	KJ554135				Y	N	N	N	15	Symvoli, Angitis River	Struma (Strymonas)	Aegean Sea	EL	Greece	41.058	24.263	Geiger et al. 2014
KJ554137	KJ554137				Y	N	N	N	12	Cuni, Bevera River	Roya	Mediterranean Sea	F	France	43,883	7,481	Geiger et al. 2014
KJ554141	KJ554141				Y	N	N	N	12	Frangy, Usses River	Rhone	Mediterranean Sea	F	France	46,017	5,926	Geiger et al. 2014
KJ554187	KJ554187				Y	N	N	N	14	Salmanli, Elmalik Stream	Koca Stream - Carksuyu Stream - Sakarya (Sapanca)	Black Sea	TR	Turkey	40.911	30.308	Geiger et al. 2014
KJ554275	KJ554275				Y	N	N	N	13	Ugarana (Nivelle) River	Ugarana	Bay of Biscay, Atlantic Ocean	E	Spain	43.289	minus 1,507	Geiger et al. 2014
KJ554282	KJ554282				Y	N	N	N	1a	Durando, Sangone Stream	Po	Adriatic Sea	IT	Italy	45,028	7.395	Geiger et al. 2014
KJ554288	KJ554288				Y	N	N	N	13	Ugarana (Nivelle) River	Ugarana	Bay of Biscay, Atlantic Ocean	E	Spain	43.289	minus 1,507	Geiger et al. 2014
KJ554301	KJ554301				Y	N	N	N	15	Symvoli, Angitis River	Struma (Strymonas)	Aegean Sea	EL	Greece	41.058	24.263	Geiger et al. 2014
KJ554304	KJ554304				Y	N	N	N	1a	Durando, Sangone Stream	Po	Adriatic Sea	IT	Italy	45.028	7.395	Geiger et al. 2014
KJ554359	KJ554359				Y	N	N	N	15	Symvoli, Angitis River	Struma (Strymonas)	Aegean Sea	EL	Greece	41.058	24.263	Geiger et al. 2014
KJ554377	KJ554377				Y	N	N	N	14	Salmanli, Elmalik Stream	Koca Stream - Carksuyu Stream - Sakarya (Sapanca)	Black Sea	TR	Turkey	40.911	30.308	Geiger et al. 2014
KJ554383	KJ554383				Y	N	N	N	12	Notre-Dame-de-la-Rouvière, Herault River	Herault	Mediterranean Sea	F	France	44,056	3,686	Geiger et al. 2014
KJ554386	KJ554386				Y	N	N	N	15	Symvoli, Angitis River	Struma (Strymonas)	Aegean Sea	EL	Greece	41.058	24.263	Geiger et al. 2014
KJ554392	KJ554392				Y	N	N	N	16	Grevieres, Chassezac River	Ardèche - Rhône	Mediterranean Sea	F	France	44,424	4,097	Geiger et al. 2014
KJ554427	KJ554427				Y	N	N	N	12	Chavannes-sur-Suran, Suran Steram	Ain- Rhone	Mediterranean Sea	F	France	46,264	5,429	Geiger et al. 2014
KJ554474	KJ554474				Y	N	N	N	12	Herault drainage	Herault	Mediterranean Sea	F	France	44.056	3.686	Geiger et al. 2014
KJ554499	KJ554499				Y	N	N	N	12	Cailla, Rebenty Stream	Aude	Mediterranean Sea	F	France	42,817	2.2	Geiger et al. 2014
KJ554504	KJ554504				Y	N	N	N	12	Saint-Martin-du-Var, Var River	Var	Mediterranean Sea	F	France	43,819	7,186	Geiger et al. 2014
KJ554507	KJ554507				Y	N	N	N	12	Latour-de-France, Agly (Agil) River	Agly	Mediterranean Sea	F	France	42,769	2,661	Geiger et al. 2014
KJ554531	KJ554531				Y	N	N	N	12	Luc-sur-Aude, Aude River	Aude	Mediterranean Sea	F	France	42,958	2.258	Geiger et al. 2014
KJ554541	KJ554541				Y	N	N	N	12	Sospel, Bevera River	Roya	Mediterranean Sea	F	France	43,878	7,449	Geiger et al. 2014
KM286804	KM286804				Y	N	N	N	10	Windeck, Sieg River	Rhine (Rhein)	North Sea	D	Germany	50.8	7.58595	Knebelsberger et al. 2015
KM286805	KM286805				Y	N	N	N	5a	Windeck, Sieg River	Rhine (Rhein)	North Sea	D	Germany	50.8	7.58595	Knebelsberger et al. 2015
KM286809	KM286809				Y	N	N	N	5a	Windeck, Sieg River	Rhine (Rhein)	North Sea	D	Germany	50.8	7.58595	Knebelsberger et al. 2015
KM286811	KM286811				Y	N	N	N	10	Wahlscheid, Agger River	Sieg-Rhine (Rhein)	North Sea	D	Germany	50.8919	7.25203	Knebelsberger et al. 2015
KM286812	KM286812				Y	N	N	N	10	Wahlscheid, Agger River	Sieg-Rhine (Rhein)	North Sea	D	Germany	50.8919	7.25203	Knebelsberger et al. 2015
KM286813	KM286813				Y	N	N	N	10	Wahlscheid, Agger River	Sieg-Rhine (Rhein)	North Sea	D	Germany	50.8919	7.25203	Knebelsberger et al. 2015
KM286814	KM286814				Y	N	N	N	10	Wahlscheid, Agger River	Sieg-Rhine (Rhein)	North Sea	D	Germany	50.8919	7.25203	Knebelsberger et al. 2015
KM286815	KM286815				Y	N	N	N	10	Wahlscheid, Agger River	Sieg-Rhine (Rhein)	North Sea	D	Germany	50.8919	7.25203	Knebelsberger et al. 2015
KM286816	KM286816				Y	N	N	N	10	Wahlscheid, Agger River	Sieg-Rhine (Rhein)	North Sea	D	Germany	50.8919	7.25203	Knebelsberger et al. 2015
KM286817	KM286817				Y	N	N	N	10	Wahlscheid, Agger River	Sieg-Rhine (Rhein)	North Sea	D	Germany	50.8919	7.25203	Knebelsberger et al. 2015
KM286818	KM286818				Y	N	N	N	10	Wahlscheid, Agger River	Sieg-Rhine (Rhein)	North Sea	D	Germany	50.8919	7.25203	Knebelsberger et al. 2015
KM286819	KM286819				Y	N	N	N	10	Wahlscheid, Agger River	Sieg-Rhine (Rhein)	North Sea	D	Germany	50.8919	7.25203	Knebelsberger et al. 2015
KM286820	KM286820				Y	N	N	N	10	Wahlscheid, Agger River	Sieg-Rhine (Rhein)	North Sea	D	Germany	50.8919	7.25203	Knebelsberger et al. 2015
KM286821	KM286821				Y	N	N	N	10	Wahlscheid, Agger River	Sieg-Rhine (Rhein)	North Sea	D	Germany	50.8919	7.25203	Knebelsberger et al. 2015
KM286822	KM286822				Y	N	N	N	10	Wahlscheid, Agger River	Sieg-Rhine (Rhein)	North Sea	D	Germany	50.8919	7.25203	Knebelsberger et al. 2015
KM286823	KM286823				Y	N	N	N	10	Wahlscheid, Agger River	Sieg-Rhine (Rhein)	North Sea	D	Germany	50.8919	7.25203	Knebelsberger et al. 2015
KM286824	KM286824				Y	N	N	N	5a	Niederpleis, Pleisbach Stream	Agger-Sieg-Rhine (Rhein)	North Sea	D	Germany	50.7764	7.21411	Knebelsberger et al. 2015
KM286825	KM286825				Y	N	N	N	10	Niederpleis, Pleisbach Stream	Agger-Sieg-Rhine (Rhein)	North Sea	D	Germany	50.7764	7.21411	Knebelsberger et al. 2015
KM286826	KM286826				Y	N	N	N	10	Niederpleis, Pleisbach Stream	Agger-Sieg-Rhine (Rhein)	North Sea	D	Germany	50.7764	7.21411	Knebelsberger et al. 2015
KM286827	KM286827				Y	N	N	N	10	Wahlscheid, Agger River	Sieg-Rhine (Rhein)	North Sea	D	Germany	50.8919	7.25203	Knebelsberger et al. 2015
KM286828	KM286828				Y	N	N	N	10	Wahlscheid, Agger River	Sieg-Rhine (Rhein)	North Sea	D	Germany	50.8919	7.25203	Knebelsberger et al. 2015
KM286829	KM286829				Y	N	N	N	10	Wahlscheid, Agger River	Sieg-Rhine (Rhein)	North Sea	D	Germany	50.8919	7.25203	Knebelsberger et al. 2015
KM286830	KM286830				Y	N	N	N	10	Wahlscheid, Agger River	Sieg-Rhine (Rhein)	North Sea	D	Germany	50.8919	7.25203	Knebelsberger et al. 2015
KM286831	KM286831				Y	N	N	N	10	Wahlscheid, Agger River	Sieg-Rhine (Rhein)	North Sea	D	Germany	50.8919	7.25203	Knebelsberger et al. 2015
KM286832	KM286832				Y	N	N	N	10	Wahlscheid, Agger River	Sieg-Rhine (Rhein)	North Sea	D	Germany	50.8919	7.25203	Knebelsberger et al. 2015
KM286834	KM286834				Y	N	N	N	10	Niederpleis, Pleisbach Stream	Agger-Sieg-Rhine (Rhein)	North Sea	D	Germany	50.7764	7.21411	Knebelsberger et al. 2015
KM286835	KM286835				Y	N	N	N	10	Niederpleis, Pleisbach Stream	Agger-Sieg-Rhine (Rhein)	North Sea	D	Germany	50.7764	7.21411	Knebelsberger et al. 2015
KM286836	KM286836				Y	N	N	N	5a	Niederpleis, Pleisbach Stream	Agger-Sieg-Rhine (Rhein)	North Sea	D	Germany	50.7764	7.21411	Knebelsberger et al. 2015
KM286837	KM286837				Y	N	N	N	10	Niederpleis, Pleisbach Stream	Agger-Sieg-Rhine (Rhein)	North Sea	D	Germany	50.7764	7.21411	Knebelsberger et al. 2015
KM286838	KM286838				Y	N	N	N	12	Niederpleis, Pleisbach Stream	Agger-Sieg-Rhine (Rhein)	North Sea	D	Germany	50.7764	7.21411	Knebelsberger et al. 2015
KM286839	KM286839				Y	N	N	N	12	Niederpleis, Pleisbach Stream	Agger-Sieg-Rhine (Rhein)	North Sea	D	Germany	50.7764	7.21411	Knebelsberger et al. 2015
KM286840	KM286840				Y	N	N	N	10	Niederpleis, Pleisbach Stream	Agger-Sieg-Rhine (Rhein)	North Sea	D	Germany	50.7764	7.21411	Knebelsberger et al. 2015
KM286841	KM286841				Y	N	N	N	10	Niederpleis, Pleisbach Stream	Agger-Sieg-Rhine (Rhein)	North Sea	D	Germany	50.7764	7.21411	Knebelsberger et al. 2015
KM286842	KM286842				Y	N	N	N	10	Niederpleis, Pleisbach Stream	Agger-Sieg-Rhine (Rhein)	North Sea	D	Germany	50.7764	7.21411	Knebelsberger et al. 2015
KM286843	KM286843				Y	N	N	N	10	Niederpleis, Pleisbach Stream	Agger-Sieg-Rhine (Rhein)	North Sea	D	Germany	50.7764	7.21411	Knebelsberger et al. 2015
KM286844	KM286844				Y	N	N	N	10	Niederpleis, Pleisbach Stream	Agger-Sieg-Rhine (Rhein)	North Sea	D	Germany	50.7764	7.21411	Knebelsberger et al. 2015
KM286845	KM286845				Y	N	N	N	10	Niederpleis, Pleisbach Stream	Agger-Sieg-Rhine (Rhein)	North Sea	D	Germany	50.7764	7.21411	Knebelsberger et al. 2015
KM286846	KM286846				Y	N	N	N	10	Niederpleis, Pleisbach Stream	Agger-Sieg-Rhine (Rhein)	North Sea	D	Germany	50.7764	7.21411	Knebelsberger et al. 2015
KM286847	KM286847				Y	N	N	N	5a	Windeck, Sieg River	Rhine (Rhein)	North Sea	D	Germany	50.8018	7.51727	Knebelsberger et al. 2015
KM286848	KM286848				Y	N	N	N	5a	Windeck, Sieg River	Rhine (Rhein)	North Sea	D	Germany	50.8018	7.51727	Knebelsberger et al. 2015
KM286849	KM286849				Y	N	N	N	5a	Windeck, Sieg River	Rhine (Rhein)	North Sea	D	Germany	50.8018	7.51727	Knebelsberger et al. 2015
KM286850	KM286850				Y	N	N	N	5a	Niederpleis, Pleisbach Stream	Agger-Sieg-Rhine (Rhein)	North Sea	D	Germany	50.7764	7.21411	Knebelsberger et al. 2015
KM286851	KM286851				Y	N	N	N	10	Niederpleis, Pleisbach Stream	Agger-Sieg-Rhine (Rhein)	North Sea	D	Germany	50.7764	7.21411	Knebelsberger et al. 2015
KM286852	KM286852				Y	N	N	N	10	Niederpleis, Pleisbach Stream	Agger-Sieg-Rhine (Rhein)	North Sea	D	Germany	50.7764	7.21411	Knebelsberger et al. 2015
KM286853	KM286853				Y	N	N	N	5a	Niederpleis, Pleisbach Stream	Agger-Sieg-Rhine (Rhein)	North Sea	D	Germany	50.7764	7.21411	Knebelsberger et al. 2015
KM286854	KM286854				Y	N	N	N	5a	Windeck, Sieg River	Rhine (Rhein)	North Sea	D	Germany	50.8018	7.51727	Knebelsberger et al. 2015
KM286855	KM286855				Y	N	N	N	5a	Windeck, Sieg River	Rhine (Rhein)	North Sea	D	Germany	50.8018	7.51727	Knebelsberger et al. 2015
KM286856	KM286856				Y	N	N	N	5a	Windeck, Sieg River	Rhine (Rhein)	North Sea	D	Germany	50.8018	7.51727	Knebelsberger et al. 2015
KM286857	KM286857				Y	N	N	N	5a	Windeck, Sieg River	Rhine (Rhein)	North Sea	D	Germany	50.8018	7.51727	Knebelsberger et al. 2015
KM286858	KM286858				Y	N	N	N	10	Windeck, Sieg River	Rhine (Rhein)	North Sea	D	Germany	50.8018	7.51727	Knebelsberger et al. 2015
KM286859	KM286859				Y	N	N	N	10	Altenahr, Ahr (Rhein)	Rhine (Rhein)	North Sea	D	Germany	50.5179	6.99664	Knebelsberger et al. 2015
KM286861	KM286861				Y	N	N	N	5a	Windeck, Sieg River	Rhine (Rhein)	North Sea	D	Germany	50.8018	7.51727	Knebelsberger et al. 2015
KM286862	KM286862				Y	N	N	N	5a	Windeck, Sieg River	Rhine (Rhein)	North Sea	D	Germany	50.8018	7.51727	Knebelsberger et al. 2015
KM286863	KM286863				Y	N	N	N	10	Wahtberg, Rhein River	Rhine (Rhein)	North Sea	D	Germany	50.6229	7.1219	Knebelsberger et al. 2015			Museum specimen with which the "true" Phoxinus phoxinus was designated
KM286864	KM286864				Y	N	N	N	10	Wahtberg, Rhein River	Rhine (Rhein)	North Sea	D	Germany	50.6229	7.1219	Knebelsberger et al. 2015
KM286865	KM286865				Y	N	N	N	10	Wahtberg, Rhein River	Rhine (Rhein)	North Sea	D	Germany	50.6229	7.1219	Knebelsberger et al. 2015
KM286866	KM286866				Y	N	N	N	10	Wahtberg, Rhein River	Rhine (Rhein)	North Sea	D	Germany	50.6229	7.1219	Knebelsberger et al. 2015
KM286867	KM286867				Y	N	N	N	12	Wahtberg, Rhein River	Rhine (Rhein)	North Sea	D	Germany	50.6229	7.1219	Knebelsberger et al. 2015
KM286868	KM286868				Y	N	N	N	10	Albaum, Albaumer Stream	Hundem - Lenne- Ruhr - Rhine (Rhein)	North Sea	D	Germany	51.0584	8.11703	Knebelsberger et al. 2015
KM286873	KM286873				Y	N	N	N	5a	Albaum, Albaumer Stream	Hundem - Lenne- Ruhr - Rhine (Rhein)	North Sea	D	Germany	51.0611	8.11531	Knebelsberger et al. 2015
KM286874	KM286874				Y	N	N	N	10	Albaum, Albaumer Stream	Hundem - Lenne- Ruhr - Rhine (Rhein)	North Sea	D	Germany	51.0611	8.11531	Knebelsberger et al. 2015
KM286877	KM286877				Y	N	N	N	11	Schmittlotheim, Eder	Fulda - Weser	North Sea	D	Germany	51.1559	8.90006	Knebelsberger et al. 2015
KM286879	KM286879				Y	N	N	N	11	Schmittlotheim, Eder	Fulda - Weser	North Sea	D	Germany	51.1559	8.90006	Knebelsberger et al. 2015
KM286880	KM286880				Y	N	N	N	11	Schmittlotheim, Eder	Fulda - Weser	North Sea	D	Germany	51.1559	8.90006	Knebelsberger et al. 2015
KM286881	KM286881				Y	N	N	N	11	Schmittlotheim, Eder	Fulda - Weser	North Sea	D	Germany	51.1559	8.90006	Knebelsberger et al. 2015
KM286882	KM286882				Y	N	N	N	10	Troisdorf, Sieg River	Rhine (Rhein)	North Sea	D	Germany	50.8004	7.17403	Knebelsberger et al. 2015
KM286883	KM286883				Y	N	N	N	10	Troisdorf, Sieg River	Rhine (Rhein)	North Sea	D	Germany	50.8004	7.17403	Knebelsberger et al. 2015
KM286884	KM286884				Y	N	N	N	10	Troisdorf, Sieg River	Rhine (Rhein)	North Sea	D	Germany	50.8004	7.17403	Knebelsberger et al. 2015
KM286886	KM286886				Y	N	N	N	10	Troisdorf, Sieg River	Rhine (Rhein)	North Sea	D	Germany	50.8004	7.17403	Knebelsberger et al. 2015
KM286887	KM286887				Y	N	N	N	10	Niederscheid, Sieg River	Rhine (Rhein)	North Sea	D	Germany	50.762	7.39974	Knebelsberger et al. 2015
KM286888	KM286888				Y	N	N	N	10	Niederscheid, Sieg River	Rhine (Rhein)	North Sea	D	Germany	50.762	7.39974	Knebelsberger et al. 2015
KM286889	KM286889				Y	N	N	N	10	Troisdorf, Sieg River	Rhine (Rhein)	North Sea	D	Germany	50.8004	7.17403	Knebelsberger et al. 2015
KM286890	KM286890				Y	N	N	N	5a	Niederscheid, Sieg River	Rhine (Rhein)	North Sea	D	Germany	50.762	7.39974	Knebelsberger et al. 2015
KM286891	KM286891				Y	N	N	N	10	Niederscheid, Sieg River	Rhine (Rhein)	North Sea	D	Germany	50.762	7.39974	Knebelsberger et al. 2015
KM286892	KM286892				Y	N	N	N	10	Niederscheid, Sieg River	Rhine (Rhein)	North Sea	D	Germany	50.762	7.39974	Knebelsberger et al. 2015
KM286893	KM286893				Y	N	N	N	10	Niederscheid, Sieg River	Rhine (Rhein)	North Sea	D	Germany	50.762	7.39974	Knebelsberger et al. 2015
KM286894	KM286894				Y	N	N	N	10	Niederscheid, Sieg River	Rhine (Rhein)	North Sea	D	Germany	50.762	7.39974	Knebelsberger et al. 2015
KM286895	KM286895				Y	N	N	N	10	Wahlscheid, Agger River	Sieg-Rhine (Rhein)	North Sea	D	Germany	50.8911	7.24593	Knebelsberger et al. 2015
KM286896	KM286896				Y	N	N	N	10	Wahlscheid, Agger River	Sieg-Rhine (Rhein)	North Sea	D	Germany	50.8911	7.24593	Knebelsberger et al. 2015
KM286897	KM286897				Y	N	N	N	10	Müschmühle, Sieg River	Rhine (Rhein)	North Sea	D	Germany	50.781	7.31507	Knebelsberger et al. 2015
KM286900	KM286900				Y	N	N	N	10	Siegmündung, Sieg River	Rhine (Rhein)	North Sea	D	Germany	50.7651	7.10734	Knebelsberger et al. 2015
KM286901	KM286901				Y	N	N	N	10	Siegmündung, Sieg River	Rhine (Rhein)	North Sea	D	Germany	50.7651	7.10734	Knebelsberger et al. 2015
KM286902	KM286902				Y	N	N	N	10	Siegmündung, Sieg River	Rhine (Rhein)	North Sea	D	Germany	50.7651	7.10734	Knebelsberger et al. 2015
KM286903	KM286903				Y	N	N	N	10	Siegmündung, Sieg River	Rhine (Rhein)	North Sea	D	Germany	50.7651	7.10734	Knebelsberger et al. 2015
KM286906	KM286906				Y	N	N	N	10	Siegmündung, Sieg River	Rhine (Rhein)	North Sea	D	Germany	50.7651	7.10734	Knebelsberger et al. 2015
KM286908	KM286908				Y	N	N	N	10	Siegmündung, Sieg River	Rhine (Rhein)	North Sea	D	Germany	50.7651	7.10734	Knebelsberger et al. 2015
KM286909	KM286909				Y	N	N	N	10	Siegmündung, Sieg River	Rhine (Rhein)	North Sea	D	Germany	50.7651	7.10734	Knebelsberger et al. 2015
KM286911	KM286911				Y	N	N	N	10	Siegmündung, Sieg River	Rhine (Rhein)	North Sea	D	Germany	50.7651	7.10734	Knebelsberger et al. 2015
KM286912	KM286912				Y	N	N	N	10	Siegburg, Sieg River	Rhine (Rhein)	North Sea	D	Germany	50.8002	7.17777	Knebelsberger et al. 2015
KM286914	KM286914				Y	N	N	N	10	Siegburg, Sieg River	Rhine (Rhein)	North Sea	D	Germany	50.8002	7.17777	Knebelsberger et al. 2015
KM286916	KM286916				Y	N	N	N	5a	Siegmündung, Sieg River	Rhine (Rhein)	North Sea	D	Germany	50.7651	7.10734	Knebelsberger et al. 2015
KM286918	KM286918				Y	N	N	N	5a	Siegburg, Sieg River	Rhine (Rhein)	North Sea	D	Germany	50.8002	7.17777	Knebelsberger et al. 2015
KM286921	KM286921				Y	N	N	N	5a	Siegburg, Sieg River	Rhine (Rhein)	North Sea	D	Germany	50.8002	7.17777	Knebelsberger et al. 2015
KM286922	KM286922				Y	N	N	N	10	Siegburg, Sieg River	Rhine (Rhein)	North Sea	D	Germany	50.8002	7.17777	Knebelsberger et al. 2015
KM286926	KM286926				Y	N	N	N	10	Hennef, Sieg River	Rhine (Rhein)	North Sea	D	Germany	50.782	7.30857	Knebelsberger et al. 2015
KM286930	KM286930				Y	N	N	N	10	Siegburg, Sieg River	Rhine (Rhein)	North Sea	D	Germany	50.8002	7.17777	Knebelsberger et al. 2015
KM286935	KM286935				Y	N	N	N	5a	Windeck, Sieg River	Rhine (Rhein)	North Sea	D	Germany	50.8	7.58595	Knebelsberger et al. 2015
KM286936	KM286936				Y	N	N	N	10	Hennef, Sieg River	Rhine (Rhein)	North Sea	D	Germany	50.782	7.30857	Knebelsberger et al. 2015
KM286938	KM286938				Y	N	N	N	10	Hennef, Sieg River	Rhine (Rhein)	North Sea	D	Germany	50.782	7.30857	Knebelsberger et al. 2015
KM286940	KM286940				Y	N	N	N	10	Hennef, Sieg River	Rhine (Rhein)	North Sea	D	Germany	50.782	7.30857	Knebelsberger et al. 2015
KM286941	KM286941				Y	N	N	N	10	Hennef, Sieg River	Rhine (Rhein)	North Sea	D	Germany	50.782	7.30857	Knebelsberger et al. 2015
KM286942	KM286942				Y	N	N	N	10	Hennef, Sieg River	Rhine (Rhein)	North Sea	D	Germany	50.782	7.30857	Knebelsberger et al. 2015
KM286943	KM286943				Y	N	N	N	10	Hennef, Sieg River	Rhine (Rhein)	North Sea	D	Germany	50.782	7.30857	Knebelsberger et al. 2015
KM286946	KM286946				Y	N	N	N	10	Hennef, Sieg River	Rhine (Rhein)	North Sea	D	Germany	50.782	7.30857	Knebelsberger et al. 2015
KM286949	KM286949				Y	N	N	N	10	Hennef, Sieg River	Rhine (Rhein)	North Sea	D	Germany	50.7724	7.36495	Knebelsberger et al. 2015
KM286951	KM286951				Y	N	N	N	5a	Hennef, Sieg River	Rhine (Rhein)	North Sea	D	Germany	50.782	7.30857	Knebelsberger et al. 2015
KM286955	KM286955				Y	N	N	N	12	Hennef, Sieg River	Rhine (Rhein)	North Sea	D	Germany	50.782	7.30857	Knebelsberger et al. 2015
KM286962	KM286962				Y	N	N	N	10	Hennef, Sieg River	Rhine (Rhein)	North Sea	D	Germany	50.7724	7.36495	Knebelsberger et al. 2015
KM286964	KM286964				Y	N	N	N	5a	Hennef, Sieg River	Rhine (Rhein)	North Sea	D	Germany	50.7724	7.36495	Knebelsberger et al. 2015
KM286967	KM286967				Y	N	N	N	5a	Hennef, Sieg River	Rhine (Rhein)	North Sea	D	Germany	50.7724	7.36495	Knebelsberger et al. 2015
KM286969	KM286969				Y	N	N	N	10	Hennef, Sieg River	Rhine (Rhein)	North Sea	D	Germany	50.7724	7.36495	Knebelsberger et al. 2015
KM286973	KM286973				Y	N	N	N	5a	Netphen, Sieg River	Rhine (Rhein)	North Sea	D	Germany	50.9132	8.08438	Knebelsberger et al. 2015
KM286974	KM286974				Y	N	N	N	5a	Netphen, Sieg River	Rhine (Rhein)	North Sea	D	Germany	50.9132	8.08438	Knebelsberger et al. 2015
KM286975	KM286975				Y	N	N	N	5a	Hennef, Sieg River	Rhine (Rhein)	North Sea	D	Germany	50.7724	7.36495	Knebelsberger et al. 2015
KM286977	KM286977				Y	N	N	N	5a	Netphen, Sieg River	Rhine (Rhein)	North Sea	D	Germany	50.9132	8.08438	Knebelsberger et al. 2015
KM286978	KM286978				Y	N	N	N	5a	Netphen, Sieg River	Rhine (Rhein)	North Sea	D	Germany	50.9132	8.08438	Knebelsberger et al. 2015
KM286981	KM286981				Y	N	N	N	5a	Netphen, Sieg River	Rhine (Rhein)	North Sea	D	Germany	50.9132	8.08438	Knebelsberger et al. 2015
KM286983	KM286983				Y	N	N	N	5a	Netphen, Sieg River	Rhine (Rhein)	North Sea	D	Germany	50.9132	8.08438	Knebelsberger et al. 2015
KM286988	KM286988				Y	N	N	N	5a	Netphen, Sieg River	Rhine (Rhein)	North Sea	D	Germany	50.9132	8.08438	Knebelsberger et al. 2015
KM286992	KM286992				Y	N	N	N	10	Netphen, Sieg River	Rhine (Rhein)	North Sea	D	Germany	50.9132	8.08438	Knebelsberger et al. 2015
KM286995	KM286995				Y	N	N	N	5a	Windeck, Sieg River	Rhine (Rhein)	North Sea	D	Germany	50.8018	7.51727	Knebelsberger et al. 2015
KM287000	KM287000				Y	N	N	N	5a	Netphen, Sieg River	Rhine (Rhein)	North Sea	D	Germany	50.9132	8.08438	Knebelsberger et al. 2015
KM287003	KM287003				Y	N	N	N	5a	Netphen, Sieg River	Rhine (Rhein)	North Sea	D	Germany	50.9132	8.08438	Knebelsberger et al. 2015
KM287005	KM287005				Y	N	N	N	5a	Windeck, Sieg River	Rhine (Rhein)	North Sea	D	Germany	50.8018	7.51727	Knebelsberger et al. 2015
KM287006	KM287006				Y	N	N	N	5a	Windeck, Sieg River	Rhine (Rhein)	North Sea	D	Germany	50.8	7.58595	Knebelsberger et al. 2015
KM287008	KM287008				Y	N	N	N	5a	Windeck, Sieg River	Rhine (Rhein)	North Sea	D	Germany	50.8	7.58595	Knebelsberger et al. 2015
KM287013	KM287013				Y	N	N	N	5a	Windeck, Sieg River	Rhine (Rhein)	North Sea	D	Germany	50.8018	7.51727	Knebelsberger et al. 2015
KM287014	KM287014				Y	N	N	N	10	Windeck, Sieg River	Rhine (Rhein)	North Sea	D	Germany	50.8018	7.51727	Knebelsberger et al. 2015
KM287017	KM287017				Y	N	N	N	5a	Windeck, Sieg River	Rhine (Rhein)	North Sea	D	Germany	50.8	7.58595	Knebelsberger et al. 2015
KM287019	KM287019				Y	N	N	N	5a	Windeck, Sieg River	Rhine (Rhein)	North Sea	D	Germany	50.8	7.58595	Knebelsberger et al. 2015
KM287020	KM287020				Y	N	N	N	5a	Windeck, Sieg River	Rhine (Rhein)	North Sea	D	Germany	50.8	7.58595	Knebelsberger et al. 2015
KM287022	KM287022				Y	N	N	N	5a	Windeck, Sieg River	Rhine (Rhein)	North Sea	D	Germany	50.8	7.58595	Knebelsberger et al. 2015
KM287025	KM287025				Y	N	N	N	5a	Windeck, Sieg River	Rhine (Rhein)	North Sea	D	Germany	50.8	7.58595	Knebelsberger et al. 2015
KM373651	KM373651				Y	N	N	N	5a	Kessel Stream	Danube	Black Sea	D	Germany	48.708	10.635	Knebelsberger et al. 2015
KM373657	KM373657				Y	N	N	N	5a	Poppenhausen, Wern Stream	Main - Rhine (Rhein)	North Sea	D	Germany	50.099	10.147	Knebelsberger et al. 2015
KM373662	KM373662				Y	N	N	N	5a	Tauberzell, Tauber Stream	Main - Rhine (Rhein)	North Sea	D	Germany	49.448	10.11	Knebelsberger et al. 2015
KM373664	KM373664				Y	N	N	N	5a	Burg Gaillenreuth, Wiesent Stream	Regnitz - Main - Rhine (Rhein)	North Sea	D	Germany	49.778	11.294	Knebelsberger et al. 2015
KOL1		KT166595			Y	Y	N	N	1b	Osilnica, Kolpa River	Sava–Danube	Black Sea	SI	Slovenia	45.5256	14.7003		Palandacic et al. 2015
KOL6		KT166600			Y	Y	N	N	1b	Osilnica, Kolpa River	Sava–Danube	Black Sea	SI	Slovenia	45.5256	14.7003		Palandacic et al. 2015
KOL8		KT166602			Y	Y	N	N	1b	Osilnica, Kolpa River	Sava–Danube	Black Sea	SI	Slovenia	45.5256	14.7003		Palandacic et al. 2015
KR477082	KR477082				Y	N	N	N	5a	Grieralm, Grier-Lake (Griersee), Tyrol	Grier Stream - Tux Stream - Zemm Stream - Ziller - Inn - Danube	Black Sea	AT	Austria	47,122775	11,707586	Thalinger et al. 2015
KR477237	KR477237				Y	N	N	N	5a	Grieralm, Grier-Lake (Griersee), Tyrol	Grier Stream - Tux Stream - Zemm Stream - Ziller - Inn - Danube	Black Sea	AT	Austria	47,122775	11,707586	Thalinger et al. 2015
KR477238	KR477238				Y	N	N	N	5a	Grieralm, Grier-Lake (Griersee), Tyrol	Grier Stream - Tux Stream - Zemm Stream - Ziller - Inn - Danube	Black Sea	AT	Austria	47,122775	11,707586	Thalinger et al. 2015
KRK2		KT166605			Y	Y	N	N	1a	Baška, Krk Island	Krk	Adriatic Sea	HR	Croatia	44,989782	14,720907		Palandacic et al. 2015
KRK4					Y	N	N	N	1a	Baška, Krk Island	Krk	Adriatic Sea	HR	Croatia	44,989782	14,720907		Palandacic et al. 2015
KRK5					Y	N	N	N	1a	Baška, Krk Island	Krk	Adriatic Sea	HR	Croatia	44,989782	14,720907		Palandacic et al. 2015
KRN2		KT166608			Y	Y	N	N	1a	Lake Krn	Glacier Lake (introduced)		SI	Slovenia	46,285460	13,683279		Palandacic et al. 2015
KRN4		KT166610			Y	Y	N	N	1a	Lake Krn	Glacier Lake (introduced)		SI	Slovenia	46,285460	13,683279		Palandacic et al. 2015
KRU2		KT166612			Y	Y	N	N	5b	Krupačko Barje	Moravica–Južna (South) Morava – (Great) Morava - Danube	Black Sea	RS	Serbia	43.1098	22.6784		Palandacic et al. 2015
KRU4		KT166614			Y	Y	N	N	5b	Krupačko Barje	Moravica–Južna (South) Morava – (Great) Morava - Danube	Black Sea	RS	Serbia	43.1098	22.6784		Palandacic et al. 2015
KU729252	KU729252				Y	N	N	N	13	Bonnemazon, Arros River	Adour (Aturri)	Bay of Biscay, Atlantic Ocean	F	France	43,109	0,258	Behrens-Chapuis et al. 2016
KU729253	KU729253				Y	N	N	N	13	Estirac, Adour	Adour (Aturri)	Bay of Biscay, Atlantic Ocean	F	France	43,5	0,029	Behrens-Chapuis et al. 2016
KU729254	KU729254				Y	N	N	N	18	Otkhara River	Mchishta	Black Sea	GE	Georgia	43,215	40,515	Behrens-Chapuis et al. 2016
KU729255	KU729255				Y	N	N	N	18	Natanebi, Chakhvata River	Natanebi	Black Sea	GE	Georgia	41,933	41,836	Behrens-Chapuis et al. 2016
KU729256	KU729256				Y	N	N	N	10	Bru na Boinne, Boyne River	Boyne	Irish Sea	IE	Ireland	53,687	- 6,465	Behrens-Chapuis et al. 2016
KU729257	KU729257				Y	N	N	N	10	Rhine	Rhine (Rhein)	North Sea	D	Germany	50,84	7,203	Behrens-Chapuis et al. 2016
KU729258	KU729258				Y	N	N	N	10	Rhine	Rhine (Rhein)	North Sea	D	Germany	50,84	7,203	Behrens-Chapuis et al. 2016
KU729259	KU729259				Y	N	N	N	17	Neman (Nemuna) River	Neman	Baltic Sea	LT	Lithuania	55,006	24,893	Behrens-Chapuis et al. 2016
KU729260	KU729260				Y	N	N	N	17	Permskiy, Kama River	Volga	Caspian Sea	RU	Russia	57,709	55,567	Behrens-Chapuis et al. 2016
KU729261	KU729261				Y	N	N	N	17	Ramat, Ramata River	Salaca	Baltic Sea	EE	Estonia ?	58,394	25,415	Behrens-Chapuis et al. 2016
KU729262	KU729262				Y	N	N	N	17	Røyseveien, Buskerud	Tyrifjord	North Sea	NO	Norway	60,084	10,234	Behrens-Chapuis et al. 2016
KU729263	KU729263				Y	N	N	N	17	Gauja	Gauja	Baltic Sea	LV	Latvia	57,222	25,236	Behrens-Chapuis et al. 2016
KU729264	KU729264				Y	N	N	N	14	Rezovo River (Rezovska)	Rezovska	Black Sea	BG	Bulgaria	41,961	27,66	Behrens-Chapuis et al. 2016
LAU1	KX673428	KX673465			Y	Y	N	N	1a	Roreto Chisone, Lago del Lau	Po	Adriatic Sea	IT	Italy	45.0503	7.13361	Ramler et al. 2016
LAU2	KX673429	KX673466			Y	Y	N	N	1a	Roreto Chisone, Lago del Lau	Po	Adriatic Sea	IT	Italy	45.0503	7.13361	Ramler et al. 2016
LEM12					Y	Y	N	N	5a	Morges, Boiron River	Geneva Lake-Rhone	Mediterranean Sea	F	France	46,493393	6,478329
LEM6					Y	Y	N	N	5a	Morges, Boiron River	Geneva Lake-Rhone	Mediterranean Sea	F	France	46,493393	6,478329
LEP1					Y	N	N	N	2	Brnjaci, Lepenica River	Fojnička River–Bosna–Sava–Danube	Black Sea	BH	Bosnia and Herzegovina	43.9128	18.1258
LEP2					Y	N	N	N	2	Brnjaci, Lepenica River	Fojnička River–Bosna–Sava–Danube	Black Sea	BH	Bosnia and Herzegovina	43.9128	18.1258
LEP3		KT166620			Y	Y	N	N	2	Brnjaci, Lepenica River	Fojnička River–Bosna–Sava–Danube	Black Sea	BH	Bosnia and Herzegovina	43.9128	18.1258		Palandacic et al. 2015
LJU2		KT166628			Y	Y	N	N	1c	Zalog, Ljubljanica River	Sava–Danube	Black Sea	SI	Slovenia	46.0628	14.6216		Palandacic et al. 2015
LOZ1		KT166634			Y	Y	N	N	1b	Petrovče, Ložnica River	Koprivnica - Savinja–Sava–Danube	Black Sea	SI	Slovenia	46.2511	15.2078		Palandacic et al. 2015
LOZ2		KT166635			Y	Y	N	N	1b	Petrovče, Ložnica River	Koprivnica - Savinja–Sava–Danube	Black Sea	SI	Slovenia	46.2511	15.2078		Palandacic et al. 2015
LOZ3		KT166636			Y	Y	N	N	1a	Petrovče, Ložnica River	Koprivnica - Savinja–Sava–Danube	Black Sea	SI	Slovenia	46.2511	15.2078		Palandacic et al. 2015
LUN1	KX673431	KX673468			Y	Y	N	N	5a	Lunzer Lake (Lunzersee)	Ybbs - Danube	Black Sea	AT	Austria	47.8539	15.052	Ramler et al. 2016
MAL3		KT166643			Y	Y	N	N	1a	Sirič and Gradin, Malinska	Sinking stream; no data on inflow or outflow		SI	Slovenia	45,446834	13,819069		Palandacic et al. 2015
MAL4		KT166644			Y	Y	N	N	1a	Sirič and Gradin, Malinska	Sinking stream; no data on inflow or outflow		SI	Slovenia	45,446834	13,819069		Palandacic et al. 2015
MAL5					Y	N	N	N	1a	Sirič and Gradin, Malinska	Sinking stream; no data on inflow or outflow		SI	Slovenia	45,446834	13,819069
MIL2		KT166646			Y	Y	N	N	2	Sarajevo, River Miljacka	Bosna–Sava–Danube	Black Sea	BH	Bosnia and Herzegovina	43.8453	18.3596		Palandacic et al. 2015
MOA2		KT166639			Y	Y	N	N	5b	Moravica	Južna (South) Morava – (Great) Morava - Danube	Black Sea	RS	Serbia	43.5479	21.7089		Palandacic et al. 2015
MOA3		KT166640			Y	Y	N	N	5b	Moravica	Južna (South) Morava – (Great) Morava - Danube	Black Sea	RS	Serbia	43.5479	21.7089		Palandacic et al. 2015
MOR1		KT166649			Y	Y	N	N	7	Duga, Morača River	Skadar Lake –Bojana	Adriatic Sea	MNE	Montenegro	42.5374	19.3371		Palandacic et al. 2015
MRE2		KT166654			Y	Y	N	N	1b	Slunj, Mrežnica	Korana–Kolpa–Sava–Danube	Black Sea	HR	Croatia	45.1273	15.496		Palandacic et al. 2015
MRE3		KT166655			Y	Y	N	N	1b	Slunj, Mrežnica	Korana–Kolpa–Sava–Danube	Black Sea	HR	Croatia	45.1273	15.496		Palandacic et al. 2015
MRE5					Y	N	N	N	1b	Slunj, Mrežnica	Korana–Kolpa–Sava–Danube	Black Sea	HR	Croatia	45.1273	15.496
MUS4		KT166660			Y	Y	N	N	7	Mušnica	Sinking stream–Trebišnjica–Neretva, Ombla(CRO)	Adriatic Sea	BH	Bosnia and Herzegovina	43.1436	18.5509		Palandacic et al. 2015
MUS5		KT166661			Y	Y	N	N	7	Mušnica	Sinking stream–Trebišnjica–Neretva, Ombla(CRO)	Adriatic Sea	BH	Bosnia and Herzegovina	43.1436	18.5509		Palandacic et al. 2015
NAD1		KT166665			Y	Y	N	N	1a	Podbela, Nadiža River	Soča	Adriatic Sea	SI	Slovenia	46,242617	13,458965		Palandacic et al. 2015
NAD3		KT166667			Y	Y	N	N	1a	Podbela, Nadiža River	Soča	Adriatic Sea	SI	Slovenia	46,242617	13,458965		Palandacic et al. 2015
NAD4					Y	N	N	N	1a	Podbela, Nadiža River	Soča	Adriatic Sea	SI	Slovenia	46,242617	13,458965
NAD5					Y	N	N	N	1a	Podbela, Nadiža River	Soča	Adriatic Sea	SI	Slovenia	46,242617	13,458965
NAD6					Y	N	N	N	1a	Podbela, Nadiža River	Soča	Adriatic Sea	SI	Slovenia	46,242617	13,458965
NAD7					Y	N	N	N	1a	Podbela, Nadiža River	Soča	Adriatic Sea	SI	Slovenia	46,242617	13,458965
NAD8					Y	N	N	N	1a	Podbela, Nadiža River	Soča	Adriatic Sea	SI	Slovenia	46,242617	13,458965
NAN1		KT166668		KT166493	Y	Y	N	N	1a	Slavinje, Nanoščica River	Pivka–Sinking stream–connected to Cerkniščica (Sava, Danube) Vipava (Soča), Reka (Timavo)	Adriatic Sea	SI	Slovenia	45,762339	14,102697		Palandacic et al. 2015
NAN2		KT166669		KT166494	Y	Y	N	N	1a	Slavinje, Nanoščica River	Pivka–Sinking stream–connected to Cerkniščica (Sava, Danube) Vipava (Soča), Reka (Timavo)	Adriatic Sea	SI	Slovenia	45,762339	14,102697		Palandacic et al. 2015
NAN3					Y	N	N	N	1a	Slavinje, Nanoščica River	Pivka–Sinking stream–connected to Cerkniščica (Sava, Danube) Vipava (Soča), Reka (Timavo)	Adriatic Sea	SI	Slovenia	45,762339	14,102697
NAN4		KT166670			Y	Y	N	N	1a	Slavinje, Nanoščica River	Pivka–Sinking stream–connected to Cerkniščica (Sava, Danube) Vipava (Soča), Reka (Timavo)	Adriatic Sea	SI	Slovenia	45,762339	14,102697		Palandacic et al. 2015
NAN5		KT166671			Y	Y	N	N	1a	Slavinje, Nanoščica River	Pivka–Sinking stream–connected to Cerkniščica (Sava, Danube) Vipava (Soča), Reka (Timavo)	Adriatic Sea	SI	Slovenia	45,762339	14,102697		Palandacic et al. 2015
NAN6		KT166672			Y	Y	N	N	1a	Slavinje, Nanoščica River	Pivka–Sinking stream–connected to Cerkniščica (Sava, Danube) Vipava (Soča), Reka (Timavo)	Adriatic Sea	SI	Slovenia	45,762339	14,102697		Palandacic et al. 2015
NAN7		KT166673			Y	Y	N	N	1a	Slavinje, Nanoščica River	Pivka–Sinking stream–connected to Cerkniščica (Sava, Danube) Vipava (Soča), Reka (Timavo)	Adriatic Sea	SI	Slovenia	45,762339	14,102697		Palandacic et al. 2015
NRE3		KT166676			Y	Y	N	N	1a	Doljni Zemon, Notranjska Reka River	Sinking stream–Timavo (IT)	Adriatic Sea	SI	Croatia	45.5406	14.2786		Palandacic et al. 2015
OLZ1					Y	Y	N	N	9a	Istebna ("Złoty Groń" skiing station), Olza Stream	Oder (Odra)	Baltic Sea	PL	Poland	49,572861	18,918278
OLZ2					Y	Y	N	N	9a	Istebna ("Złoty Groń" skiing station), Olza Stream	Oder (Odra)	Baltic Sea	PL	Poland	49,572861	18,918278
OLZ5					Y	Y	N	N	9a	Istebna ("Złoty Groń" skiing station), Olza Stream	Oder (Odra)	Baltic Sea	PL	Poland	49,572861	18,918278
OSP1		KT166684			Y	Y	N	N	1a	Osp, Osapska River	Osapska River	Adriatic Sea	SI	Slovenia	45.57	13.8556		Palandacic et al. 2015
OSP2		KT166685			Y	Y	N	N	1a	Osp, Osapska River	Osapska River	Adriatic Sea	SI	Slovenia	45.57	13.8556		Palandacic et al. 2015
PIK3					Y	Y	N	N	9a	Piekielnik, Piekielnik Streama	Czarna Orava (Black Orava) - Orava - Vah - Danube	Black Sea	PL	Poland	49,477194	19,741333
PIK4					Y	Y	N	N	9a	Piekielnik, Piekielnik Streama	Czarna Orava (Black Orava) - Orava - Vah - Danube	Black Sea	PL	Poland	49,477194	19,741333
PIK5					Y	Y	N	N	9a	Piekielnik, Piekielnik Streama	Czarna Orava (Black Orava) - Orava - Vah - Danube	Black Sea	PL	Poland	49,477194	19,741333
PIN2	KX673434	KX673473			Y	Y	N	N	1a	Pinerolo, Chisone Steram	Po	Adriatic Sea	IT	Italy	45.8617	7.34528	Ramler et al. 2016
PIN3	KX673435	KX673474			Y	Y	N	N	1a	Pinerolo, Chisone Steram	Po	Adriatic Sea	IT	Italy	45.8617	7.34528	Ramler et al. 2016
POD1		KT166695			Y	Y	N	N	1a	Podgora by Lož	Obrh–Sinking stream–Cerkniščica, Bloščica - Danube	Adriatic Sea/Black Sea	SI	Slovenia	45.6836	14.4897		Palandacic et al. 2015
POD2		KT166696			Y	Y	N	N	1a	Podgora by Lož	Obrh–Sinking stream–Cerkniščica, Bloščica - Danube	Adriatic Sea/Black Sea	SI	Slovenia	45.6836	14.4897		Palandacic et al. 2015
POD3		KT166697			Y	Y	N	N	1a	Podgora by Lož	Obrh–Sinking stream–Cerkniščica, Bloščica - Danube	Adriatic Sea/Black Sea	SI	Slovenia	45.6836	14.4897		Palandacic et al. 2015
POD4		KT166698			Y	Y	N	N	1a	Podgora by Lož	Obrh–Sinking stream–Cerkniščica, Bloščica - Danube	Adriatic Sea/Black Sea	SI	Slovenia	45.6836	14.4897		Palandacic et al. 2015
POD5		KT166699			Y	Y	N	N	1a	Podgora by Lož	Obrh–Sinking stream–Cerkniščica, Bloščica - Danube	Adriatic Sea/Black Sea	SI	Slovenia	45.6836	14.4897		Palandacic et al. 2015
POD6		KT166700			Y	Y	N	N	1a	Podgora by Lož	Obrh–Sinking stream–Cerkniščica, Bloščica - Danube	Adriatic Sea/Black Sea	SI	Slovenia	45.6836	14.4897		Palandacic et al. 2015
PRE1		KT166701			Y	Y	N	N	1a	Predjama, Predjama Stream	Sinking stream–Vipava–Soča	Adriatic Sea	SI	Slovenia	45.8144	14.127		Palandacic et al. 2015
PRE2		KT166702			Y	Y	N	N	1a	Predjama, Predjama Stream	Sinking stream–Vipava–Soča	Adriatic Sea	SI	Slovenia	45.8144	14.127		Palandacic et al. 2015
PRE3		KT166703			Y	Y	N	N	1a	Predjama, Predjama Stream	Sinking stream–Vipava–Soča	Adriatic Sea	SI	Slovenia	45.8144	14.127		Palandacic et al. 2015
PRE4		KT166704			Y	Y	N	N	1a	Predjama, Predjama Stream	Sinking stream–Vipava–Soča	Adriatic Sea	SI	Slovenia	45.8144	14.127		Palandacic et al. 2015
PRE5		KT166705			Y	Y	N	N	1a	Predjama, Predjama Stream	Sinking stream–Vipava–Soča	Adriatic Sea	SI	Slovenia	45.8144	14.127		Palandacic et al. 2015
PRE6		KT166706			Y	Y	N	N	1a	Predjama, Predjama Stream	Sinking stream–Vipava–Soča	Adriatic Sea	SI	Slovenia	45.8144	14.127		Palandacic et al. 2015
PTU1		KT166707			Y	Y	N	N	1d	Ptuj, Drava River	Danube	Black Sea	SI	Slovenia	46.4228	15.859		Palandacic et al. 2015
PTU2		KT166708			Y	Y	N	N	1d	Ptuj, Drava River	Danube	Black Sea	SI	Slovenia	46.4228	15.859		Palandacic et al. 2015
PTU3		KT166709			Y	Y	N	N	1d	Ptuj, Drava River	Danube	Black Sea	SI	Slovenia	46.4228	15.859		Palandacic et al. 2015
PTU4		KT166710			Y	Y	N	N	1d	Ptuj, Drava River	Danube	Black Sea	SI	Slovenia	46.4228	15.859		Palandacic et al. 2015
RAD1		KT166712			Y	Y	N	N	1b	Zavinek, Radulja River	Krka–Sava–Danube	Black Sea	SI	Slovenia	45.9025	15.2975		Palandacic et al. 2015
RAD10		KT166713			Y	Y	N	N	1c	Srednja vas, Loski Stream	Sinking stream - Danube ?	Black Sea	SI	Slovenia	45,693656	14,590316		Palandacic et al. 2015
RAD2					Y	N	N	N	1b	Zavinek, Radulja River	Krka–Sava–Danube	Black Sea	SI	Slovenia	45.9025	15.2975
RAD4		KT166715			Y	Y	N	N	1b	Zavinek, Radulja River	Krka–Sava–Danube	Black Sea	SI	Slovenia	45.9025	15.2975		Palandacic et al. 2015
RAD7		KT166718			Y	Y	N	N	1c	Srednja vas, Loski Stream	Sinking stream - Danube ?	Black Sea	SI	Slovenia	45,693656	14,590316		Palandacic et al. 2015
RAD8		KT166719			Y	Y	N	N	1c	Srednja vas, Loski Stream	Sinking stream - Danube ?	Black Sea	SI	Slovenia	45,693656	14,590316		Palandacic et al. 2015
RAD9		KT166720			Y	Y	N	N	1c	Srednja vas, Loski Stream	Sinking stream - Danube ?	Black Sea	SI	Slovenia	45,693656	14,590316		Palandacic et al. 2015
RAT3		KT166727			Y	Y	N	N	1d	Prosenjakovci, Ratkovski Stream	Kobiljski Stream–Ledava–Mura–Drava–Danube	Black Sea	SI	Slovenia	46.7386	16.3148		Palandacic et al. 2015
RAT4		KT166728			Y	Y	N	N	1d	Prosenjakovci, Ratkovski Stream	Kobiljski Stream–Ledava–Mura–Drava–Danube	Black Sea	SI	Slovenia	46.7386	16.3148		Palandacic et al. 2015
RIZ10					Y	N	N	N	1a	Sv.Nedelja by Dekani, Rižana River	Rižana	Adriatic Sea	SI	Slovenia	45,543994	13,828174
RIZ2		KT166735			Y	Y	N	N	1a	Črni Kal, Rižana River	Rižana	Adriatic Sea	SI	Slovenia	45,533110	13,871368		Palandacic et al. 2015
RIZ3		KT166736			Y	Y	N	N	1a	Črni Kal, Rižana River	Rižana	Adriatic Sea	SI	Slovenia	45,533110	13,871368		Palandacic et al. 2015
RIZ4		KT166737			Y	Y	N	N	1a	Črni Kal, Rižana River	Rižana	Adriatic Sea	SI	Slovenia	45,543994	13,828174		Palandacic et al. 2015
RIZ5		KT166738			Y	Y	N	N	1a	Črni Kal, Rižana River	Rižana	Adriatic Sea	SI	Slovenia	45,543994	13,828174		Palandacic et al. 2015
RIZ11					Y	N	N	N	1a	Sv.Nedelja by Dekani, Rižana River	Rižana	Adriatic Sea	SI	Slovenia	45,543994	13,828174
RIZ9					Y	N	N	N	1a	Sv.Nedelja by Dekani, River Rižana	Rižana	Adriatic Sea	SI	Slovenia	45,543994	13,828174
RRI1		KT166740			Y	Y	N	N	1a	Risirg ripa, Ticino River	Po	Adriatic Sea	IT	Italy	45,704196	8,650850		Palandacic et al. 2015
RRI2		KT166741			Y	Y	N	N	1a	Risirg ripa, Ticino River	Po	Adriatic Sea	IT	Italy	45,704196	8,650850		Palandacic et al. 2015
RRI3					Y	N	N	N	1a	Risirg ripa, Ticino River	Po	Adriatic Sea	IT	Italy	45,704196	8,650850
RRI4					Y	N	N	N	1a	Risirg ripa, Ticino River	Po	Adriatic Sea	IT	Italy	45,704196	8,650850
SAN1		KT166743			Y	Y	N	N	1b	Sredice, Sana River	Una–Sava–Danube	Black Sea	BH	Bosnia and Herzegovina	44,399538	16,836017		Palandacic et al. 2015
SCA5		KT166750			Y	Y	N	N	1d	Radvenci, Ščavnica River	Mura–Drava–Danube	Black Sea	SI	Slovenia	46.6287	15.9416		Palandacic et al. 2015
SCA6		KT166751			Y	Y	N	N	1d	Radvenci, Ščavnica River	Mura–Drava–Danube	Black Sea	SI	Slovenia	46.6287	15.9416		Palandacic et al. 2015
SIL2					Y	N	N	N	9a	Kielce-Dąbrowa, Silnica Stream	Czarna Nida - Nida - Vistula	Baltic Sea	PL	Poland	50,925556	20,679861
SIL5					Y	N	N	N	9a	Kielce-Dąbrowa, Silnica Stream	Czarna Nida - Nida - Vistula	Baltic Sea	PL	Poland	50,925556	20,679861
SKR1		KT166752			Y	Y	N	N	5b	Skrapež	Vlasinja - Južna (South) Morava – (Great) Morava - Danube	Black Sea	RS	Serbia	43.8383	20.0333		Palandacic et al. 2015
SOC2		KT166758			Y	Y	N	N	1a	Tolmin, Soča River	Soča	Adriatic Sea	SI	Slovenia	46,190357	13,710761		Palandacic et al. 2015
STG1	KX673436	KX673475			Y	Y	N	N	1a	Gioro di Susa, Lake delle Rane	Po	Adriatic Sea	IT	Italy	45.1028	7.16111	Ramler et al. 2016
STG2	KX673437	KX673476			Y	Y	N	N	1a	Gioro di Susa, Lake delle Rane	Po	Adriatic Sea	IT	Italy	45.1028	7.16111	Ramler et al. 2016
STG3	KX673438	KX673477			Y	Y	N	N	1a	Gioro di Susa, Lake delle Rane	Po	Adriatic Sea	IT	Italy	45.1028	7.16111	Ramler et al. 2016
SVR1		KT166762			Y	Y	N	N	1f	Svrljiski Timok	Beli (White)Timok–Timok–Danube	Black Sea	RS	Serbia	43.3486	22.3614		Palandacic et al. 2015
SVR3		KT166764			Y	Y	N	N	1f	Svrljiski Timok	Beli (White)Timok–Timok–Danube	Black Sea	RS	Serbia	43.3486	22.3614		Palandacic et al. 2015
SVR4		KT166765			Y	Y	N	N	1f	Svrljiski Timok	Beli (White)Timok–Timok–Danube	Black Sea	RS	Serbia	43.3486	22.3614		Palandacic et al. 2015
SVR5		KT166766			Y	Y	N	N	1f	Svrljiski Timok	Beli (White)Timok–Timok–Danube	Black Sea	RS	Serbia	43.3486	22.3614		Palandacic et al. 2015
TIC4		KT166773			Y	Y	N	N	1a	Ticino River	Po	Adriatic Sea	IT	Italy	45,584311	8,699913		Palandacic et al. 2015
TIC5		KT166774			Y	Y	N	N	1a	Ticino River	Po	Adriatic Sea	IT	Italy	45,584311	8,699913		Palandacic et al. 2015
TIC7					Y	N	N	N	1a	Ticino River	Po	Adriatic Sea	IT	Italy	45,584311	8,699913
TOR2					Y	Y	N	N	9a	Török Patak	Danube	Black Sea	HU	Hungary	47.8527	19.0221
TOR3					Y	Y	N	N	9a	Török Patak	Danube	Black Sea	HU	Hungary	47.8527	19.0221
TOR4					Y	Y	N	N	9a	Török Patak	Danube	Black Sea	HU	Hungary	47.8527	19.0221
TRA1	KX673439	KX673478			Y	Y	N	N	1a	Trana, Sangone Stream	Po	Adriatic Sea	IT	Italy	45.0286	7.39444	Ramler et al. 2016
TRA2	KX673440	KX673479			Y	Y	N	N	1a	Trana, Sangone Stream	Po	Adriatic Sea	IT	Italy	45.0286	7.39444	Ramler et al. 2016
TRE7					Y	N	N	N	7	Donja Kočela, Trebišnjica River	Sinking stream–Mušnica–Ombla (CRO)–Neretva	Adriatic Sea	BH	Bosnia and Herzegovina	42.7487	18.2392
UGR1		KT166780			Y	Y	N	N	2	Vitovlje, Ugar River	Vrbas–Sava–Danube	Black Sea	BH	Bosnia and Herzegovina	44.3298	17.4944		Palandacic et al. 2015
UGR3		KT166782			Y	Y	N	N	2	Vitovlje, Ugar River	Vrbas–Sava–Danube	Black Sea	BH	Bosnia and Herzegovina	44.3298	17.4944		Palandacic et al. 2015
VAL1		KT166790			Y	Y	N	N	1e	Valjevo, Kolubara River	Sava - Danube	Black Sea	RS	Serbia	44.262	19.893		Palandacic et al. 2015
VAL10		KT166791			Y	Y	N	N	1e	Valjevo, Gradac River	Kolubara - Sava - Danube	Black Sea	RS	Serbia	44.262	19.893		Palandacic et al. 2015
VAL12		KT166793			Y	Y	N	N	1e	Valjevo, Gradac River	Kolubara - Sava - Danube	Black Sea	RS	Serbia	44.262	19.893		Palandacic et al. 2015
VAL13					Y	N	N	N	1e	Valjevo, Gradac River	Kolubara - Sava - Danube	Black Sea	RS	Serbia	44.262	19.893
VAL2		KT166794			Y	Y	N	N	1e	Valjevo, Gradac River	Kolubara - Sava - Danube	Black Sea	RS	Serbia	44.262	19.893		Palandacic et al. 2015
VIP2		KT166803			Y	Y	N	N	1a	Renče, discharge of Lijak Stream to Vipava	Vipava - Soča	Adriatic Sea	SI	Slovenia	45.8948	13.6746		Palandacic et al. 2015
VIP3		KT166804			Y	Y	N	N	1a	Renče, discharge of Lijak Stream to Vipava	Vipava - Soča	Adriatic Sea	SI	Slovenia	45.8948	13.6746		Palandacic et al. 2015
VIP5					Y	N	N	N	1a	Vipava, Vipava River	Soča	Adriatic Sea	SI	Slovenia	45,846736	13,947210
VIP6					Y	N	N	N	1a	Vipava, Vipava River	Soča	Adriatic Sea	SI	Slovenia	45,846736	13,947210
VIP7					Y	N	N	N	1a	Vipava, Vipava River	Soča	Adriatic Sea	SI	Slovenia	45,846736	13,947210
VIP8					Y	N	N	N	1a	Vipava, Vipava River	Soča	Adriatic Sea	SI	Slovenia	45,846736	13,947210
VIP9					Y	N	N	N	1a	Vipava, Vipava River	Soča	Adriatic Sea	SI	Slovenia	45,846736	13,947210
VIZ2		KT166807			Y	Y	N	N	7	Virpazar, Orahovštica River	Skadar Lake –Bojana	Adriatic Sea	MNE	Montenegro	42.2486	19.086		Palandacic et al. 2015
WIF1	KX673442	KX673481			Y	Y	N	N	9a	Hütteldorf, Vienna River (Wienfluß)	Danube	Black Sea	AT	Austria	48.2081	16.2075	Ramler et al. 2016
WIF2	KX673443	KX673482			Y	Y	N	N	9a	Hütteldorf, Vienna River (Wienfluß)	Danube	Black Sea	AT	Austria	48.2081	16.2075	Ramler et al. 2016
WIF4	KX673445	KX673484			Y	Y	N	N	9a	Hütteldorf, Vienna River (Wienfluß)	Danube	Black Sea	AT	Austria	48.2081	16.2075	Ramler et al. 2016
ZAL4		KT166816			Y	Y	N	N	7	Fojnica, Zalomka	Sinking stream–connected to Mušnica, Buna–Neretva	Adriatic Sea	BH	Bosnia and Herzegovina	43.2335	18.401		Palandacic et al. 2015
ZET4		KT166823		KT166516	Y	Y	N	N	7	Nikšič, Zeta River	Morača–Lake Skadar–Bojana	Adriatic Sea	MNE	Montenegro	42.7469	18.9293		Palandacic et al. 2015
ZET5					Y	N	N	N	7	Nikšič, Zeta River	Morača–Lake Skadar–Bojana	Adriatic Sea	MNE	Montenegro	42.7469	18.9293
ZRM5		KT166830			Y	Y	N	N	1a	Mokro Polje, Zrmanja River	Zrmanja	Adriatic Sea	HR	Croatia	44.1658	15.8413		Palandacic et al. 2015
WIF14					Y	N	Y	Y	9a	Hütteldorf, Vienna River (Wienfluß)	Danube	Black Sea	AT	Austria	48.2081	16.2075
AGG1					Y	N	Y	Y	10	Lohmar, Auelsbach creek	Agger - Rhine	North Sea	D	Germany	50.8396	7.20248
AGG2					Y	Y	Y	Y	10	Lohmar, Auelsbach creek	Agger - Rhine	North Sea	D	Germany	50.8396	7.20248
AGG6					Y	Y	Y	Y	10	Lohmar, Auelsbach creek	Agger - Rhine	North Sea	D	Germany	50.8396	7.20248
AGG8					Y	Y	Y	Y	10	Lohmar, Auelsbach creek	Agger - Rhine	North Sea	D	Germany	50.8396	7.20248
AGG9					Y	Y	Y	Y	10	Lohmar, Auelsbach creek	Agger - Rhine	North Sea	D	Germany	50.8396	7.20248
AGG10					Y	Y	Y	Y	10	Lohmar, Auelsbach creek	Agger - Rhine	North Sea	D	Germany	50.8396	7.20248
WIF10					Y	N	N	Y	9a	Hütteldorf, Vienna River (Wienfluß)	Danube	Black Sea	AT	Austria	48.2081	16.2075
WIF11					Y	N	N	Y	9a	Hütteldorf, Vienna River (Wienfluß)	Danube	Black Sea	AT	Austria	48.2081	16.2075
WIF12					Y	N	N	Y	9a	Hütteldorf, Vienna River (Wienfluß)	Danube	Black Sea	AT	Austria	48.2081	16.2075
WIF13					Y	N	N	Y	9a	Hütteldorf, Vienna River (Wienfluß)	Danube	Black Sea	AT	Austria	48.2081	16.2075
AGG3					Y	Y	N	Y	10	Lohmar, Auelsbach creek	Agger - Rhine	North Sea	D	Germany	50.8396	7.20248
AGG4					Y	Y	N	Y	10	Lohmar, Auelsbach creek	Agger - Rhine	North Sea	D	Germany	50.8396	7.20248
AGG5					Y	Y	N	Y	10	Lohmar, Auelsbach creek	Agger - Rhine	North Sea	D	Germany	50.8396	7.20248
AGG7					Y	Y	N	Y	10	Lohmar, Auelsbach creek	Agger - Rhine	North Sea	D	Germany	50.8396	7.20248
AGG11					Y	Y	N	Y	10	Lohmar, Auelsbach creek	Agger - Rhine	North Sea	D	Germany	50.8396	7.20248
AGG12					Y	Y	N	Y	12	Lohmar, Auelsbach creek	Agger - Rhine	North Sea	D	Germany	50.8396	7.20248
FJ197065	FJ197065		FJ197065		Y	N	short	N	1a	Asolo, River Museno there is no river Museno, only Musone, and is further south)	Piave?	Adriatic Sea	IT	Italy	45,81	11.91		Imoto et al. 2013
KU722823	KU722823		KU722823		Y	N	short	N	10	Rhine	Rhine (Rhein)	North Sea	D	Germany	50,84	7,203			Behrens-Chapuis et al. 2016
KU722822	KU722822		KU722822		Y	N	short	N	10	Rhine	Rhine (Rhein)	North Sea	D	Germany	50,84	7,203			Behrens-Chapuis et al. 2016
KU722821	KU722821		KU722821		Y	N	short	N	10	Bru na Boinne, Boyne River	Boyne	Irish Sea	IE	Ireland	53,687	- 6,465			Behrens-Chapuis et al. 2016
KU722829	KU722829		KU722829		Y	N	short	N	14	Rezovo River (Rezovska)	Rezovska	Black Sea	BG	Bulgaria	41,961	27,66			Behrens-Chapuis et al. 2016
KU722828	KU722828		KU722828		Y	N	short	N	17	Gauja	Gauja	Baltic Sea	LV	Latvia	57,222	25,236			Behrens-Chapuis et al. 2016
KU722827	KU722827		KU722827		Y	N	short	N	17	Røyseveien, Buskerud	Tyrifjord	North Sea	NO	Norway	60,084	10,234			Behrens-Chapuis et al. 2016
KU722826	KU722826		KU722826		Y	N	short	N	17	Ramat, Ramata River	Salaca	Baltic Sea	EE	Estonia ?	58,394	25,415			Behrens-Chapuis et al. 2016
KU722825	KU722825		KU722825		Y	N	short	N	17	Permskiy, Kama River	Volga	Caspian Sea	RU	Russia	57,709	55,567			Behrens-Chapuis et al. 2017
KU722824	KU722824		KU722824		Y	N	short	N	17	Neman (Nemuna) River	Neman	Baltic Sea	LT	Lithuania	55,006	24,893			Behrens-Chapuis et al. 2018
KU722820	KU722820		KU722820		Y	N	short	N	18	Natanebi, Chakhvata River	Natanebi	Black Sea	GE	Georgia	41,933	41,836			Behrens-Chapuis et al. 2019
KU722819	KU722819		KU722819		Y	N	short	N	18	Otkhara River	Mchishta	Black Sea	GE	Georgia	43,215	40,515			Behrens-Chapuis et al. 2020
KU722818	KU722818		KU722818		Y	N	short	N	13	Estirac, Adour	Adour (Aturri)	Bay of Biscay, Atlantic Ocean	F	France	43,5	0,029			Behrens-Chapuis et al. 2021
KU722817	KU722817		KU722817		Y	N	short	N	13	Bonnemazon, Arros River	Adour (Aturri)	Bay of Biscay, Atlantic Ocean	F	France	43,109	0,258			Behrens-Chapuis et al. 2022
WIF15					Y	N	Y	N	9a	Hütteldorf, Vienna River (Wienfluß)	Danube	Black Sea	AT	Austria	48.2081	16.2075
WIF6					Y	N	N	N	9a	Hütteldorf, Vienna River (Wienfluß)	Danube	Black Sea	AT	Austria	48.2081	16.2075
WIF7					Y	N	N	N	9a	Hütteldorf, Vienna River (Wienfluß)	Danube	Black Sea	AT	Austria	48.2081	16.2075
WIF8					Y	N	N	N	9a	Hütteldorf, Vienna River (Wienfluß)	Danube	Black Sea	AT	Austria	48.2081	16.2075
WIF9					Y	N	N	N	9a	Hütteldorf, Vienna River (Wienfluß)	Danube	Black Sea	AT	Austria	48.2081	16.2075
WIF16					Y	N	N	N	9a	Hütteldorf, Vienna River (Wienfluß)	Danube	Black Sea	AT	Austria	48.2081	16.2075
WIF17					Y	N	N	N	9a	Hütteldorf, Vienna River (Wienfluß)	Danube	Black Sea	AT	Austria	48.2081	16.2075
WIF18					Y	N	N	N	9a	Hütteldorf, Vienna River (Wienfluß)	Danube	Black Sea	AT	Austria	48.2081	16.2075
WIF19					Y	N	N	N	9a	Hütteldorf, Vienna River (Wienfluß)	Danube	Black Sea	AT	Austria	48.2081	16.2075
WIF20					Y	N	N	N	9a	Hütteldorf, Vienna River (Wienfluß)	Danube	Black Sea	AT	Austria	48.2081	16.2075

## Sheet: References
1	Behrens-Chapuis S, Herder F, Esmaeili HR, Freyhof J, Hamidan NA, Ozulug M, Sanda R & Geiger MF. 2016. Adding nuclear rhodopsin data where COI-based barcoding fails -from no benefit at all to the solution of a taxonomic conflict. DNA Barcodes (Berlin) 3, 187-199.
2	Bergsten J, Englund M, Ericsson P, unp., A DNA key to all Swedish vertebrates. Available: http://www.ncbi. Accessed: January 2016
3	Briolay J, Galtier N, Brito RM and Bouvet Y. 1998. Molecular phylogeny of Cyprinidae inferred from cytochrome b DNA sequences. Mol. Phylogenet. Evol. 9 (1), 100-108.
4	Geiger MF, Herder F, Monaghan MT, Almada V, Barbieri R, Bariche M, Berrebi P, Bohlen J, Casal-Lopez M, Delmastro GB, Denys G, Dettai A, Doadrio I, Kalogianni E, Kärst H, Kottelat M, Kovacic M, Laporte M, Lorenzoni M, Marcic Z, Özulug M, Perdices A, Perea S, Persat H, Porcelotti S, Puzzi C, Robalo J, Sanda R, Schneider M, Slechtova V, Stoumboudi M, Walter S. & Freyhof J. 2014. Spatial heterogeneit…
5	Halacka K, Vetesnik L, Sanda R: iBOL Available: http://www.ncbi. Accessed: January 2016
6	Imoto JM, Saitoh K, Sasaki T, Yonezawa T, Adachi J, Kartavtsev YP, Miya M, Nishida M. & Hanzawa N. 2013. Phylogeny and biogeography of highly diverged freshwater fish species (Leuciscinae, Cyprinidae, Teleostei) inferred from mitochondrial genome analysis. Gene 514 (2), 112-124.
7	Knebelsberger T, Dunz AR, Neumann D & Geiger MF. 2015. Molecular diversity of Germany's freshwater fishes and lampreys assessed by DNA barcoding. Molecular ecology resources. 15, 562-572
8	Perea S, Bohme M, Zupancic P, Freyhof J, Sanda R, Ozulug M, Abdoli A & Doadrio I. 2010. Phylogenetic relationships and biogeographical patterns in Circum-Mediterranean Subfamily Leuciscinae (Teleostei Cyprinidae) inferred from both mitochondrial and nuclear data. BMC Evolutionary Biology, 10, 265.
9	Strange RM, Mayden RL. 2009. Phylogenetic relationships and a revised taxonomy for North American cyprinids currently assigned to Phoxinus (Actinopterygii: Cyprinidae). Copeia, 496 , 504
10	Thalinger B, Oehm J, Mayr H, Obwexer A, Zeisler C. & Traugott M. 2015. Molecular prey identification in Central European piscivores. Mol Ecol Resour, 16 (1):123-37.
